# Supplementary material for: Transcriptomic Analysis of Bovine Oocytes at GV and MII Stages and Dynamic Changes in Key Gene Expression Patterns
Source: Biology (Basel). 2026 Apr 21;15(8):662. doi: 10.3390/biology15080662 (PMC13113874; doi:10.3390/biology15080662)
Supplement: Supplementary file 1 [file biology-15-00662-s001.zip]

Archive with 1 entries (1 files):
- biology-4240206-supplementary.xlsx
