# Supplementary material for: Transcriptomic Analysis of Bovine Oocytes at GV and MII Stages and Dynamic Changes in Key Gene Expression Patterns
Source: Biology (Basel). 2026 Apr 21;15(8):662. doi: 10.3390/biology15080662 (PMC13113874; doi:10.3390/biology15080662)
Supplement: Supplementary file 1 [file biology-15-00662-s001.zip › biology-4240206-supplementary.xlsx]

## Sheet: Supplementary Table S1
count matrix
st_gene_id	gene_id	gene_symbol	read_count_GV_1	read_count_GV_2	read_count_GV_3	read_count_M2_1	read_count_M2_2	read_count_M2_3
RPS11	RPS11	gene-RPS11	6220	8980	6660	5080	5294	5207
ELMO2	ELMO2	gene-ELMO2	1002	533	974	115	419	307
CREB3L1	CREB3L1	gene-CREB3L1	63	67	72	50	62	73
PNMA1	PNMA1	gene-PNMA1	16	10	32	48	36	36
LOC132344308	LOC132344308	gene-LOC132344308	67.1	16.34	88.59	1	6.38	4.87
TMEM216	TMEM216	gene-TMEM216	513.02	423.58	401.04	1112.57	689.15	1000.93
LOC112445062	LOC112445062	gene-LOC112445062	154.22	184.69	318.73	125.37	246.27	181.34
ZHX3	ZHX3	gene-ZHX3	455.86	485	848.97	342.02	508	482
ERCC5	ERCC5	gene-ERCC5	440	593	657	277	746	539
RXFP3	RXFP3	gene-RXFP3	1	0	2	0	1	1
APBB2	APBB2	gene-APBB2	2230	1957	1820	1791	1711	1747
KLHL13	KLHL13	gene-KLHL13	24	12	21	18	26	28
LOC782061	LOC782061	gene-LOC782061	1	0	1	0	0	0
H2AZ2	H2AZ2	gene-H2AZ2	3530	1823	3252	607	807	728
NAPRT	NAPRT	gene-NAPRT	22	10	43	5	0	3
PDCL3	PDCL3	gene-PDCL3	152	146	108	160	141	139
AEN	AEN	gene-AEN	72	42	49	29	13	18
DECR1	DECR1	gene-DECR1	103	21	55	90	65	69
SALL1	SALL1	gene-SALL1	49	79	78	18	82	80
LOC515333	LOC515333	gene-LOC515333	3002.85	2638	2660.02	5977	4172	4914.99
CADM4	CADM4	gene-CADM4	14	12	7	12	8	15
RPS18	RPS18	gene-RPS18	8900	9981	7730	5483	5114	5628
SLC10A7	SLC10A7	gene-SLC10A7	377	312	290	495	394	413
CFHR5	CFHR5	gene-CFHR5	6	0	14	1	13	5
LOC132342454	LOC132342454	gene-LOC132342454	54.55	31.81	46.69	41.73	34.17	43.81
BRIX1	BRIX1	gene-BRIX1	5779	2258	4522	1544	2455	1879
PXYLP1	PXYLP1	gene-PXYLP1	379	550	319	999	676	776
LMAN1	LMAN1	gene-LMAN1	176	302	274	201	424	336
LOC112445995	LOC112445995	gene-LOC112445995	1	4	10	0	4	3.03
CHD8	CHD8	gene-CHD8	329	395.46	475.05	126	385.85	282
SUMO1	SUMO1	gene-SUMO1	11410.8	5462	9969.7	9679.28	7612.92	7930.7
GP1BA	GP1BA	gene-GP1BA	7	12	10	0	7	8
UQCR11	UQCR11	gene-UQCR11	495	329	566	74	66	51
DDB1	DDB1	gene-DDB1	1004	2056	1232	2711	2897	2980
LOC100337390	LOC100337390	gene-LOC100337390	616.18	684.06	854.75	992.68	1085.9	918.53
MYO9B	MYO9B	gene-MYO9B	427	557	569	66	339	224
CRNKL1	CRNKL1	gene-CRNKL1	1928	2739	1879	2982	3560	3159
XAB2	XAB2	gene-XAB2	1774	2180	1660	133	356	230
RTN1	RTN1	gene-RTN1	140	135	225	158	236	185
LOC100337355	LOC100337355	gene-LOC100337355	11.38	11.57	5.65	18.35	17.43	8.2
KLHL14	KLHL14	gene-KLHL14	1	1	17	1	8	3
TBX10	TBX10	gene-TBX10	2	3	3	0	4	2
ZBTB12	ZBTB12	gene-ZBTB12	132	95	132	25	62	51
CENPQ	CENPQ	gene-CENPQ	3464	1492	2796	668	1107	828
ZAR1L	ZAR1L	gene-ZAR1L	17568.2	25136	22854	25631.5	27221.6	28536.4
DTNBP1	DTNBP1	gene-DTNBP1	2503	1853	1729	756	1204	1040
KBTBD8	KBTBD8	gene-KBTBD8	260	332	277	629	632	664
ZEB1	ZEB1	gene-ZEB1	173	308	229	283	357	321
ZG16	ZG16	gene-ZG16	0	0	0	0	2	0
FAT4	FAT4	gene-FAT4	3	5	2	1	1	0
MIER1	MIER1	gene-MIER1	425	728	566	1612	992	1121
CHD9	CHD9	gene-CHD9	21	39	38	38	45	39
DUXB	DUXB	gene-DUXB	1	0	0	2	0	4
STK16	STK16	gene-STK16	4092	4392	2695	271	830	588
ARID3C	ARID3C	gene-ARID3C	24	26	23	1	9	6
TOB2	TOB2	gene-TOB2	143	235	251	211	371	290
INIP	INIP	gene-INIP	8387	2753.95	6620.77	6249.34	6445.89	6194.27
BANK1	BANK1	gene-BANK1	2	1	0	3	1	2
LOC104970450	LOC104970450	gene-LOC104970450	450.78	328.74	442.38	151.03	183.4	165.06
SFTA2	SFTA2	gene-SFTA2	4	1	1	0	0	0
GRM2	GRM2	gene-GRM2	109	34	108	66	142	120
LOC785220	LOC785220	gene-LOC785220	18.36	8.97	12.96	16.4	15.15	19.5
PIR	PIR	gene-PIR	897	513	1085	95	310	201
IPO9	IPO9	gene-IPO9	769	1102	1164	599	1105	1009
PCARE	PCARE	gene-PCARE	1	0	0	0	0	0
EVC	EVC	gene-EVC	5	4	9	9	2	8
CXCL13	CXCL13	gene-CXCL13	8	23	3	5	31	12
LOC107132952	LOC107132952	gene-LOC107132952	12.35	16.7	14.32	6.39	15.08	8.39
SORL1	SORL1	gene-SORL1	3749	5742	4245	6908	8333	7686
LOC786987	LOC786987	gene-LOC786987	0	0	2	0	0	0
NAT10	NAT10	gene-NAT10	7356	7401	6703	1399	4549	3076
CHD1	CHD1	gene-CHD1	98	229	175	180	309	250
SYN3	SYN3	gene-SYN3	193.1	138.32	337.54	175.66	160.01	165.99
SERPINF1	SERPINF1	gene-SERPINF1	52	16	76	36	33	31
SUGCT	SUGCT	gene-SUGCT	94.52	86.49	102.72	99.93	118.94	92.62
LOC100295548	LOC100295548	gene-LOC100295548	0	0	1	0	0	0
MINAR2	MINAR2	gene-MINAR2	169	66	114	31	15	29
LHB	LHB	gene-LHB	66	34	39	12	41	24
TAOK3	TAOK3	gene-TAOK3	2308.82	6242.07	2779.85	5753.19	6137.36	5670.04
STK25	STK25	gene-STK25	691	974	734	343	549	496
CDC25B	CDC25B	gene-CDC25B	2739	3503	4044	1596	3769	2828
BMP3	BMP3	gene-BMP3	35	13	58	9	28	19
MAP1LC3C	MAP1LC3C	gene-MAP1LC3C	5	0	6	139	90	139
CRYGC	CRYGC	gene-CRYGC	0	0	0	0	4	0
POU3F1	POU3F1	gene-POU3F1	9	32	23	52	10	25
LOC107131684	LOC107131684	gene-LOC107131684	27.92	20.87	21.33	14.03	23.33	16.17
LOC100296901	LOC100296901	gene-LOC100296901	1140	824	838	1449	1922	1853
LOC786914	LOC786914	gene-LOC786914	227	172	248	9	17	15
HIGD1B	HIGD1B	gene-HIGD1B	2	2	2	2	0	1
USP6NL	USP6NL	gene-USP6NL	3980.48	3898.85	4436.79	5082.17	5399.7	5126.91
ABCD4	ABCD4	gene-ABCD4	51.14	49.03	72.65	18.53	62.65	17.42
TEK	TEK	gene-TEK	755	883	833	170	557	394
SLC25A46	SLC25A46	gene-SLC25A46	29	32	24	17	20	21.1
LARP7	LARP7	gene-LARP7	2365	6597	1793	4620	4565	4348
PHF20	PHF20	gene-PHF20	1145	1926	1106	1339	1908.33	1616
CPNE4	CPNE4	gene-CPNE4	25	26	46	7	81	36
LOC107131731	LOC107131731	gene-LOC107131731	1.82	0.76	0	1	2	0.19
GTPBP1	GTPBP1	gene-GTPBP1	2934.89	3395.02	3675.7	3734.94	4889.18	4768.23
ANCV1R	ANCV1R	gene-ANCV1R	1	0	1	0	0	0
RAB33B	RAB33B	gene-RAB33B	24	7	38	136	45	81
TMEM266	TMEM266	gene-TMEM266	4739	1424	2717	218	776	561
ALDOC	ALDOC	gene-ALDOC	840	727	1059	96	180	182
ZNF212	ZNF212	gene-ZNF212	102	189	232	17.98	46	48
NUDT1	NUDT1	gene-NUDT1	148	97.04	75	33	28	24
GDPD5	GDPD5	gene-GDPD5	284.36	228.33	371.25	27	128.84	77.54
MARCOL	MARCOL	gene-MARCOL	0	1	3	0	1	0
PDCD4	PDCD4	gene-PDCD4	438	256	236	349	355	389
CEP350	CEP350	gene-CEP350	952	1633	1219	1206	2367	1900
ARL14EPL	ARL14EPL	gene-ARL14EPL	617	271	608	84	119	79
NUP42	NUP42	gene-NUP42	2181	862	1664	1106	936	919
SELL	SELL	gene-SELL	34.97	23.6	51.77	33	34.91	41
CIAO1	CIAO1	gene-CIAO1	20.86	9.7	22.36	14.53	15.25	18.51
RNF223	RNF223	gene-RNF223	329.01	210	298	157	238	243
CAVIN3	CAVIN3	gene-CAVIN3	38	27	29	11	9	12
LTBP4	LTBP4	gene-LTBP4	126	79	169	47	54	45
LOC101902204	LOC101902204	gene-LOC101902204	5.19	40.34	3.6	2.42	9.78	7.15
CCL19	CCL19	gene-CCL19	0	0	1	0	0	0
SIRT6	SIRT6	gene-SIRT6	560	360	642	73	209	160
PPIL1	PPIL1	gene-PPIL1	809	229	568	392	421	391
STK17A	STK17A	gene-STK17A	941	538	954	490	623	545
ABR	ABR	gene-ABR	1538.07	1161	1699.04	348	696.46	538.66
PCDHA13	PCDHA13	gene-PCDHA13	46.32	45.96	68.57	30.64	48.2	46.1
FOXE1	FOXE1	gene-FOXE1	7	1	5	0	1	2
SIAH3	SIAH3	gene-SIAH3	6	0	9	1	0	1
RIMBP3B	RIMBP3B	gene-RIMBP3B	4	5	11	2	2	0
GML	GML	gene-GML	277.74	46.98	53.36	0	39.54	31.53
CNGA3	CNGA3	gene-CNGA3	209	147	220	39	75	74
CD38	CD38	gene-CD38	46.55	16.82	66.38	70.66	54.82	48.32
ZDHHC6	ZDHHC6	gene-ZDHHC6	1461	1872	1482	2294	2261	2231
NEFH	NEFH	gene-NEFH	391	262	366	49	188	120
PGBD5	PGBD5	gene-PGBD5	103	125	302	171	130	163
CTDSP2	CTDSP2	gene-CTDSP2	1289	1661	1558	1052	1755	1608
RMND5B	RMND5B	gene-RMND5B	506	331	441	4	83	45
CCNY	CCNY	gene-CCNY	524	722	706	1162	1035	1121
EXOSC7	EXOSC7	gene-EXOSC7	3596.3	3667.29	2567.78	3430.63	3375.71	3709.39
CFAP157	CFAP157	gene-CFAP157	3	9	2.13	0	0	0
ROR2	ROR2	gene-ROR2	15	6	17	0	13	4
MAOA	MAOA	gene-MAOA	24	11	17	6	12	12
LOC132346871	LOC132346871	gene-LOC132346871	438.77	174.2	439.23	17.77	57.95	62.8
TNNT3	TNNT3	gene-TNNT3	2	0	0	0	0	0
GYPC	GYPC	gene-GYPC	0	0	0	0	7	1
C11H2orf73	C11H2orf73	gene-C11H2orf73	7	0	7	6	0	1
H2BC21	H2BC21	gene-H2BC21	220.33	328.73	325.2	332.15	356.32	361.38
RNF4	RNF4	gene-RNF4	1749	1584	2109	398	1306	917
EMC1	EMC1	gene-EMC1	117	104	108	143	190	172
F8A1	F8A1	gene-F8A1	160	135	302	28	43	44
HDAC7	HDAC7	gene-HDAC7	2273	3968	2220	727	1894	1578
PLEKHG4	PLEKHG4	gene-PLEKHG4	343	391	293	411	612	557
GRB2	GRB2	gene-GRB2	1060	567	908	434	681	552
DUS3L	DUS3L	gene-DUS3L	660	514	583	54	96	63
EIF1	EIF1	gene-EIF1	16949	28628	24887	35641	38658	38958
FPGT	FPGT	gene-FPGT	127	216	103	430	271	317
CHST15	CHST15	gene-CHST15	6	4	6	8	3	6
LOC785287	LOC785287	gene-LOC785287	22	24	7	4	3	3
RASA4B	RASA4B	gene-RASA4B	659	277	569	35	85	67
GPN2	GPN2	gene-GPN2	1746	1551	2453	2422	2901	2955
COQ9	COQ9	gene-COQ9	377	196	429	52	167	117
TRAPPC9	TRAPPC9	gene-TRAPPC9	497	437	499	150	275	240
GCC2	GCC2	gene-GCC2	249	1343	943	645	2191	1403
PLXNA1	PLXNA1	gene-PLXNA1	68	148	171	33	89	79
KIAA0100	KIAA0100	gene-KIAA0100	147	150	137	43	120	102
PMF1	PMF1	gene-PMF1	968	401	657	62	91	80
FNDC1	FNDC1	gene-FNDC1	2	2	3	0	1	0
HS2ST1	HS2ST1	gene-HS2ST1	102.11	115.44	137.83	149.63	231.7	164.83
CRELD2	CRELD2	gene-CRELD2	1072	2197	917	2291	2449	2648
CD82	CD82	gene-CD82	16	34	11	0	11	6
C8G	C8G	gene-C8G	37	13	17	0	3	0
PIRT	PIRT	gene-PIRT	1	3	3	0	0	0
MMP16	MMP16	gene-MMP16	2	1	3	7	7	6
CD300H	CD300H	gene-CD300H	2	3	4	0	0	0
CD99-2	CD99-2	gene-CD99-2	1	0	0	9.9	3.02	1.44
DRD3	DRD3	gene-DRD3	38	33	41	2	19	8
PTP4A2	PTP4A2	gene-PTP4A2	5994	13585	6384	14993	16764	15771
HPCA	HPCA	gene-HPCA	21	40	35	58	58	44.21
SEC14L1	SEC14L1	gene-SEC14L1	765	1179	1339	439	1050	780
METTL25	METTL25	gene-METTL25	48.87	48.55	40.64	23.29	30.53	19.24
NME8	NME8	gene-NME8	7.96	12.24	26.79	1	9.87	7.28
EMILIN1	EMILIN1	gene-EMILIN1	33	39	36	34	44	40
CHFR	CHFR	gene-CHFR	346	275	317	41	204	144
NDUFS4	NDUFS4	gene-NDUFS4	6351	2092	4783	924	967	932
COL18A1	COL18A1	gene-COL18A1	0	2	0	7	1	2
LOC101904962	LOC101904962	gene-LOC101904962	68.69	36.53	61.19	5.22	40.86	21.09
ELAPOR2	ELAPOR2	gene-ELAPOR2	699	467	704	707	842	746
FAXC	FAXC	gene-FAXC	178	165	175	160	232	201
SF3B6	SF3B6	gene-SF3B6	7903	3940	6392	5745	3729	4425
FUS	FUS	gene-FUS	883	1148	1234	218	398	348
EMX2	EMX2	gene-EMX2	1	2	2	30	9	23
TF	TF	gene-TF	73	52	23	7	16	12
CLCN4	CLCN4	gene-CLCN4	231	187	220	178	298	211
LOC787309	LOC787309	gene-LOC787309	53.27	32.05	22.42	16.7	40.13	16.7
NPR1	NPR1	gene-NPR1	9	6	4	8	18	5
ELAC2	ELAC2	gene-ELAC2	417.69	414.61	520.37	102.01	151.71	118.18
CELA1	CELA1	gene-CELA1	8	5	3	0	0	0
ASS1	ASS1	gene-ASS1	78	83	56	10	22	21
USP42	USP42	gene-USP42	291	322	384	63	194	154
EMC8	EMC8	gene-EMC8	7396	5129	8835	1143	3174	2312
SEC23IP	SEC23IP	gene-SEC23IP	392.05	415.22	337.52	584.1	547.35	562.58
POLR2J	POLR2J	gene-POLR2J	16391	38692	13527	45576	31004	38898
LOC100849486	LOC100849486	gene-LOC100849486	9	0	0	11	2	5
UQCRC1	UQCRC1	gene-UQCRC1	918	557	835	331	383	387
POLG	POLG	gene-POLG	131.4	107.49	114.81	30.59	39.46	42.2
ADAM23	ADAM23	gene-ADAM23	15	15	33	55	20	37
TFR2	TFR2	gene-TFR2	38	28	46	5	1	4
RICTOR	RICTOR	gene-RICTOR	421.98	603.61	501.01	856.73	714.27	729.53
IDO2	IDO2	gene-IDO2	12.38	15.47	1.69	7.91	7.33	9.94
SNAPC1	SNAPC1	gene-SNAPC1	67	79	49	42	95	55
GNA11	GNA11	gene-GNA11	651	3897	1346	2606	3045	3047
FSIP1	FSIP1	gene-FSIP1	83	95	51	156.44	86.53	113.34
UPF3A	UPF3A	gene-UPF3A	759.94	988.09	845.36	2133.27	1618.09	1805.84
IGSF11	IGSF11	gene-IGSF11	508	809	553	1174	1228	1252
LAGE3	LAGE3	gene-LAGE3	1296	1371	1562	1027	1166	1106
LOC132346307	LOC132346307	gene-LOC132346307	9	9	14.07	2	7	2
CHST6	CHST6	gene-CHST6	1336.24	770.8	1256.77	277.47	811.15	527.2
LOC529792	LOC529792	gene-LOC529792	10	26	12	0	3	3
UNC13B	UNC13B	gene-UNC13B	1420	1946	1118	2965	3808	3705
LOC786363	LOC786363	gene-LOC786363	84.05	88.53	91.76	71.68	138.26	160.34
TTLL4	TTLL4	gene-TTLL4	1315	1098	1542	192	763	520
OR9I2	OR9I2	gene-OR9I2	0	0	7	0	114	61
ZNF687	ZNF687	gene-ZNF687	139	166	178	38	88	77
SDC2	SDC2	gene-SDC2	312	293	237	465	560	511
METTL21A	METTL21A	gene-METTL21A	520.69	933.27	520.37	731.06	639.58	682.87
COX7A2	COX7A2	gene-COX7A2	10881	5090	11011	1412	1686	1610
ITPRID1	ITPRID1	gene-ITPRID1	3.07	10.28	11.32	1.57	12.31	7.21
LOC101902960	LOC101902960	gene-LOC101902960	5.57	2.94	16.87	7.09	9.17	2.81
PDP1	PDP1	gene-PDP1	676	1176	581	1295	1054	1041
LRRTM3	LRRTM3	gene-LRRTM3	68	25	42	9	43	26
GPHB5	GPHB5	gene-GPHB5	308	89	206	115	145	146
AHCYL2	AHCYL2	gene-AHCYL2	2713	4558	2033	2677	4695	3810
IZUMO2	IZUMO2	gene-IZUMO2	3	0	1	0	0	0
LOC101902201	LOC101902201	gene-LOC101902201	3.32	7.39	5.24	6.63	1.82	12.28
LOC132343316	LOC132343316	gene-LOC132343316	1	0	0	1	0	0
HABP4	HABP4	gene-HABP4	69	74	92	37	42	39
TMEM125	TMEM125	gene-TMEM125	622	571	513	26	119	59
CNTN2	CNTN2	gene-CNTN2	2	1	3	3	2	2
ASNSD1	ASNSD1	gene-ASNSD1	1026	616	662	235	620	461
FUT4	FUT4	gene-FUT4	1	1	4	1	1	0
NHERF4	NHERF4	gene-NHERF4	30	30	23	3	15	7
HGH1	HGH1	gene-HGH1	472	579	801	164	539	408
RP9	RP9	gene-RP9	611.96	1101.81	895.78	578	482.87	523.08
ARAP1	ARAP1	gene-ARAP1	117	196	147	13	28	32
CDH8	CDH8	gene-CDH8	1	6	4	6	9	10
AGPS	AGPS	gene-AGPS	3049	4622.96	2752.2	5522.23	4543.97	4441.22
UNG	UNG	gene-UNG	3394	6375	4552	3861	6251	5134
GSTP1	GSTP1	gene-GSTP1	0	0	1	0	0	0
LOC132343471	LOC132343471	gene-LOC132343471	231.09	185.69	237.19	78.62	91.08	100.36
DCUN1D5	DCUN1D5	gene-DCUN1D5	3914.22	7929.09	5020.99	9059.62	9095.92	8809.11
MYORG	MYORG	gene-MYORG	6	4	6	7	5	12
LOC788425	LOC788425	gene-LOC788425	5.42	1.02	15.42	0	0	1.02
C16H1orf105	C16H1orf105	gene-C16H1orf105	648	253	440	35	97	75
LOC614260	LOC614260	gene-LOC614260	25.4	36.77	61.98	51.3	93.37	71.2
CHMP7	CHMP7	gene-CHMP7	1012	1113	962	394	989	708
OR6E1D	OR6E1D	gene-OR6E1D	0	0	2	0	0	0
LOC132342111	LOC132342111	gene-LOC132342111	0	0	2	1	0	0
WASHC3	WASHC3	gene-WASHC3	3691	1031	3289	971	1301	1142
REM2	REM2	gene-REM2	563.2	888.35	1313	807	1131	986.18
DNHD1	DNHD1	gene-DNHD1	0	0.99	2	0	1	0
FKBP4	FKBP4	gene-FKBP4	2646	2050	2224	121	427	311
ZNF350	ZNF350	gene-ZNF350	35.67	15	9	1	11	5
BST1	BST1	gene-BST1	3.67	20.02	10.3	15	27.3	28.69
KISS1R	KISS1R	gene-KISS1R	0	2	7.1	1.74	0	0
UBE2W	UBE2W	gene-UBE2W	1998	2035	1773	2214	1740	1786
KRT15	KRT15	gene-KRT15	4	2	0	0	0	0
SCN11A	SCN11A	gene-SCN11A	10	0	6	3	0	1
GFI1	GFI1	gene-GFI1	8448	19601	11691	18085	17430	17898
FHL1	FHL1	gene-FHL1	68.31	101.29	120.45	173	133.42	156.46
SMC6	SMC6	gene-SMC6	346	785	589	864	1142	974
OSGEP	OSGEP	gene-OSGEP	123	111	191	42	50	59
LPIN3	LPIN3	gene-LPIN3	101	114	174	22	39	37
RPL4	RPL4	gene-RPL4	12024	25394	13078	5239	7485	6551.88
RBPMS	RBPMS	gene-RBPMS	16706	12732	15721	22221	21086	22769
PRPF3	PRPF3	gene-PRPF3	1680	1660	1379	1224	1753	1684
LOC101904377	LOC101904377	gene-LOC101904377	202.57	135.68	187.81	102.28	70.14	85.61
XCR1	XCR1	gene-XCR1	11	11	0	0	0	1
IRX3	IRX3	gene-IRX3	9.08	15	8	12	9	18.22
ELFN1	ELFN1	gene-ELFN1	81	77	110	56	66	51
RBM6	RBM6	gene-RBM6	990	1475	985	1692	1946	1808
CYSTM1	CYSTM1	gene-CYSTM1	3698	1658	2892	1198	1010	1227
WAPL	WAPL	gene-WAPL	2080	2957	1702	4246	3964	4146
KLF4	KLF4	gene-KLF4	252	209	426	149	180	163
IFITM10	IFITM10	gene-IFITM10	1	0	1	0	0	0
UNC5CL	UNC5CL	gene-UNC5CL	13	15	6	0	0	0
C3H1orf210	C3H1orf210	gene-C3H1orf210	21	16	21	41	30	33
ARMH1	ARMH1	gene-ARMH1	969	482	548	156	225	246
BTK	BTK	gene-BTK	1927	1028	726	1810	1557	1847
KRCC1	KRCC1	gene-KRCC1	1	9	0	0	5	3
SYTL5	SYTL5	gene-SYTL5	337.44	189.87	335.16	227.8	276.71	274.75
PRND	PRND	gene-PRND	4	0	2	0	0	0
PIGL	PIGL	gene-PIGL	37	45	41	12	30	23
MOB1B	MOB1B	gene-MOB1B	358	812	486	914	1215	1072
HUS1	HUS1	gene-HUS1	736	263	585	135	240	162
DNAJC30	DNAJC30	gene-DNAJC30	646.36	672.87	880.89	99.63	289.77	193.16
HID1	HID1	gene-HID1	388	368	547	69	190	143
UIMC1	UIMC1	gene-UIMC1	914.11	529.27	724.67	146.06	312.53	234.6
FXYD2	FXYD2	gene-FXYD2	2	0	2	0	0	0
ZNF667	ZNF667	gene-ZNF667	92	134	69	83	103	82
ZCCHC12	ZCCHC12	gene-ZCCHC12	219	117	196	79	218	182
TFEC	TFEC	gene-TFEC	0	0	1	0	0	0
ATP7B	ATP7B	gene-ATP7B	206	172	201	113	96	120
POLD2	POLD2	gene-POLD2	378	173	380	37	39	37
ACOT2	ACOT2	gene-ACOT2	620.06	465.41	712.79	446.57	489.06	484.85
PPARGC1A	PPARGC1A	gene-PPARGC1A	553	654	725	1349	992	1116
ETFA	ETFA	gene-ETFA	3768	3374	4008	8745	6393	7380
ZNF146	ZNF146	gene-ZNF146	24	4	14	34	25	20
POLRMT	POLRMT	gene-POLRMT	361	241	446	148	238	218
MIA2	MIA2	gene-MIA2	1443	1950	1217	2644	2310	2358
KLHL6	KLHL6	gene-KLHL6	11	4	12	10	1	1
HOXB5	HOXB5	gene-HOXB5	0	0	3	0	1	1
NENF	NENF	gene-NENF	905	873	1831	214	299	288
ARGFX	ARGFX	gene-ARGFX	2	1	5	0	0	3
PRSS22	PRSS22	gene-PRSS22	13	21.86	20.85	23.95	34.96	16.88
FAM174C	FAM174C	gene-FAM174C	644	409	380	15	69	51
GTSF1	GTSF1	gene-GTSF1	14967	4633	11555	1132	1109	1150
CUL4B	CUL4B	gene-CUL4B	1317	2068	1345	3682.01	2917	3280.91
CENPJ	CENPJ	gene-CENPJ	1767.96	2252.02	2098.22	1050.3	2340.15	1696.83
PITX1	PITX1	gene-PITX1	71	54	144	6	25	20
AKIRIN1	AKIRIN1	gene-AKIRIN1	911	637	761	777	785	811
CELSR3	CELSR3	gene-CELSR3	26	56	20	60	64	73
PMIS2	PMIS2	gene-PMIS2	3	0	0	0	0	0
DNAJC9	DNAJC9	gene-DNAJC9	1324.71	1372.6	1432.04	751.67	1458.54	1158.47
ZNF568	ZNF568	gene-ZNF568	60	68	94	72	84	83
ITSN1	ITSN1	gene-ITSN1	61.86	175.88	76.78	91	108.93	99.08
EHBP1L1	EHBP1L1	gene-EHBP1L1	343	198	195	6	50	39
LOC132344952	LOC132344952	gene-LOC132344952	72.38	38.34	82.59	36.29	25.1	43.5
DCTN1	DCTN1	gene-DCTN1	288	323	426	52	220	145
LIN28B	LIN28B	gene-LIN28B	13	15	19	17	14	20
TNKS2	TNKS2	gene-TNKS2	274	249	261	655	419	499
TMEM241	TMEM241	gene-TMEM241	124.02	100	130	69	61.01	75.74
C1QBP	C1QBP	gene-C1QBP	6032	3019	6661	7545	8376	7771
CADPS2	CADPS2	gene-CADPS2	998	786	779	564	648	627
GJA9	GJA9	gene-GJA9	53	11	47	18	38	27
NDUFAF8	NDUFAF8	gene-NDUFAF8	1357	941	1151	61	81	83
LOC784305	LOC784305	gene-LOC784305	0	5.68	5.88	7.12	48.25	24.61
TRIM45	TRIM45	gene-TRIM45	24	18	50	15	48	29
OSER1	OSER1	gene-OSER1	12593	5001	9765	335	1104	835
TCP1	TCP1	gene-TCP1	3407.61	2318.08	2525.93	414.65	1146.05	913.43
TMED7	TMED7	gene-TMED7	1279	1023	2402	2955	2659	2914
CENPL	CENPL	gene-CENPL	2468	4125	1948	6288	4888	5473
PTCRA	PTCRA	gene-PTCRA	90	21	152	0	28	21
FST	FST	gene-FST	11	173	2	46	32	46
VWCE	VWCE	gene-VWCE	1	0	7	2	3	2
PAWR	PAWR	gene-PAWR	1767	2753	1684	4464	2705	3244
ABCC12	ABCC12	gene-ABCC12	0	0	0	0	1	1
SYCE3	SYCE3	gene-SYCE3	335	186	152	167	283	260
LDLR	LDLR	gene-LDLR	46	95	49	72	206	157
ASTN2	ASTN2	gene-ASTN2	545.76	471.71	728.54	216.03	273.84	259.12
TAB2	TAB2	gene-TAB2	995.66	1861.06	1307.02	3270.59	2459.05	2627.49
GPATCH8	GPATCH8	gene-GPATCH8	951	994	1161	560	1319	966
LOC781152	LOC781152	gene-LOC781152	66.56	403.44	102.6	105.37	585.71	122.62
TANC2	TANC2	gene-TANC2	180	260	270	235	248	246
KIF4A	KIF4A	gene-KIF4A	1418	2427	1468	3510	3753	3633
FAM161A	FAM161A	gene-FAM161A	2553	5183	2886	1556	3971	2804
PGM1	PGM1	gene-PGM1	2523	1042	2900	250	623	477
CPD	CPD	gene-CPD	797	601	983	890	1013	918
SNCAIP	SNCAIP	gene-SNCAIP	348.96	188.28	503.35	533.43	382.1	407.21
DCT	DCT	gene-DCT	16	6	45	11	0	4
H2B	H2B	gene-H2B	1	2	1	0.98	2.85	1.12
LOC101908144	LOC101908144	gene-LOC101908144	165.35	135.7	178.26	74.09	124.52	94.2
UPK1B	UPK1B	gene-UPK1B	33.44	25.28	24.45	76.22	216.98	163.98
PROSER3	PROSER3	gene-PROSER3	124	223	241	186	304	304
DNAJB4	DNAJB4	gene-DNAJB4	957.1	2950.81	742.27	2368.5	1621.28	1711.47
PECR	PECR	gene-PECR	69	92	67	57	102	81
LOC101906717	LOC101906717	gene-LOC101906717	485.01	746.01	496.45	113	532.01	342
WFIKKN1	WFIKKN1	gene-WFIKKN1	5	3	8	0	1	0
HSPA2	HSPA2	gene-HSPA2	472	339	518	93	295	176
SERP1	SERP1	gene-SERP1	1879	1598	2147	1020	1451	1186
SYDE2	SYDE2	gene-SYDE2	2	0	2	0	2	1
TACR2	TACR2	gene-TACR2	114.63	73.13	82.63	45.15	53.13	61.1
SVOPL	SVOPL	gene-SVOPL	367	154	144	35	95	56
NUP85	NUP85	gene-NUP85	1646	1423	1746	775	1072	1053
CD177	CD177	gene-CD177	313.28	263.21	249.14	120.12	223.51	196.1
PIGG	PIGG	gene-PIGG	8.19	4.78	14.23	6	0.43	2.04
LGR5	LGR5	gene-LGR5	4	5	8	10	1	5
RAB5A	RAB5A	gene-RAB5A	1109.14	1104	877.26	2212.24	1759.59	1905.79
DCAF11	DCAF11	gene-DCAF11	64	15	48	11	20	17
USP9Y	USP9Y	gene-USP9Y	1	1	2	0	1	0
LOC100140223	LOC100140223	gene-LOC100140223	1	0	0	0	0	0
SUSD6	SUSD6	gene-SUSD6	1300	1722	1976	3837	4181	4147
PLEKHM3	PLEKHM3	gene-PLEKHM3	208	82	139	33	88	65
LRP1B	LRP1B	gene-LRP1B	0	0	2	0	6	2
LOC100337076	LOC100337076	gene-LOC100337076	55	10	302.1	78.22	46.01	64
C18H19orf18	C18H19orf18	gene-C18H19orf18	291.85	356.34	257.74	600.14	494.81	518.54
XAF1	XAF1	gene-XAF1	25	19	9	7	8	6
LOC112448040	LOC112448040	gene-LOC112448040	25.77	22.99	42.25	33.23	23.02	24.81
LOC788334	LOC788334	gene-LOC788334	4.64	7.69	14.68	3.18	5.26	4.57
ENKUR	ENKUR	gene-ENKUR	40	26	34	16	28	12
ANKDD1A	ANKDD1A	gene-ANKDD1A	3.07	2.43	5.09	2.11	0	4.01
ABCG8	ABCG8	gene-ABCG8	811	580	1002	54	200	160
DAND5	DAND5	gene-DAND5	0	0	0	2.97	0	1
SPAG6	SPAG6	gene-SPAG6	293	163	240	198	205	190
ZDHHC22	ZDHHC22	gene-ZDHHC22	1	0	0	0	0	0
CCDC60	CCDC60	gene-CCDC60	506.87	185.03	541.7	166.84	236.23	179.64
THOC7	THOC7	gene-THOC7	3063.84	4510.98	2471.29	7936.76	3402.43	5150.84
TCTA	TCTA	gene-TCTA	112	42	89	13	21	23
B2M	B2M	gene-B2M	2444.1	1134.15	2552.09	2476.1	2975.79	2775.03
C20H5orf47	C20H5orf47	gene-C20H5orf47	1544	3929	1970	4384	2991	3250
SQLE	SQLE	gene-SQLE	168	126	180	75	144	71
LOC529686	LOC529686	gene-LOC529686	0	0	1	0	0	0
SEPHS1	SEPHS1	gene-SEPHS1	221	255	157	263	291	270
GLIPR2	GLIPR2	gene-GLIPR2	181	61	94	49	15	23
PLRG1	PLRG1	gene-PLRG1	665	1315	1348	844	1424	1205
SPG7	SPG7	gene-SPG7	144	189	131	16	50	39
ZNF614	ZNF614	gene-ZNF614	224.72	261.49	262.41	449.32	464.07	425.22
PARD6G	PARD6G	gene-PARD6G	0	0	3	0	2	1
LOC520034	LOC520034	gene-LOC520034	2	0	2	0	1	0
INPP5B	INPP5B	gene-INPP5B	6306	3033	6128	2804	3939	3430
GRPEL2	GRPEL2	gene-GRPEL2	1040	1358	1046.83	1361	1352	1278
PPID	PPID	gene-PPID	3262	3254	2327	1607	4029	2965
TRIM56	TRIM56	gene-TRIM56	0	0	0	18	54	31
UBE2J1	UBE2J1	gene-UBE2J1	149	41	159	15	11	11
IL20RA	IL20RA	gene-IL20RA	6	0	7	3	2	3
ERMARD	ERMARD	gene-ERMARD	636.8	463.36	815.95	217.8	285.53	276.92
UTS2R	UTS2R	gene-UTS2R	0	0	3	0	0	0
SPATA48	SPATA48	gene-SPATA48	55	31	59	2	10	7
SAFB2	SAFB2	gene-SAFB2	290.4	616.42	536.21	507.63	1052.37	816.11
LOC524181	LOC524181	gene-LOC524181	354	113	289	141	211	158
DNAJC25	DNAJC25	gene-DNAJC25	42	33	64	15	27	25
KLRG1	KLRG1	gene-KLRG1	2.7	4.69	4.34	0.26	7.17	5.38
NEURL3	NEURL3	gene-NEURL3	111	75	79	7	24	15
E2F4	E2F4	gene-E2F4	1884	3503	2101	3225	4474	4001
LOC104970184	LOC104970184	gene-LOC104970184	0	0	0	1.51	0	1
TAC1	TAC1	gene-TAC1	12	6	35	16	13	6
C28H10orf105	C28H10orf105	gene-C28H10orf105	3	0	3.01	0	3.01	0
TRAIP	TRAIP	gene-TRAIP	409	314	323	115	214	177
MARCHF4	MARCHF4	gene-MARCHF4	7	7	3	3	5	2
LOC618377	LOC618377	gene-LOC618377	0	2	1	0	0	0
KIAA0232	KIAA0232	gene-KIAA0232	246	528	618	194	623	408
ERCC8	ERCC8	gene-ERCC8	1028	204	694	113	87	103
LOC112442376	LOC112442376	gene-LOC112442376	1	0	0	0	0	0
GPX4	GPX4	gene-GPX4	17506	7255	17698	307	795	597
LOC112445531	LOC112445531	gene-LOC112445531	340.53	547.58	440.33	1730.46	717.3	1183.32
MISFA	MISFA	gene-MISFA	8	5	8	2	0	0
MSS51	MSS51	gene-MSS51	3	1	2	0	1	1
GPR157	GPR157	gene-GPR157	4	5	7	3	0	1
FAM199X	FAM199X	gene-FAM199X	21	30	33	19	33	30
ALG9	ALG9	gene-ALG9	508	336	469	315	428	364
BTBD10	BTBD10	gene-BTBD10	4078	5138	3314	8962	6420	7608
SDK2	SDK2	gene-SDK2	7	10	4	0	0	2
BAIAP3	BAIAP3	gene-BAIAP3	91.28	105.35	92.34	14	34.63	20.09
RABGGTB	RABGGTB	gene-RABGGTB	1131	1573	1175	2561	1599	2032
ANKRD40	ANKRD40	gene-ANKRD40	359	553	389	940	887	854
KRT74	KRT74	gene-KRT74	36	6	23	0	3	1
CALCOCO2	CALCOCO2	gene-CALCOCO2	1795	1019	1259	441	809	665
SNCA	SNCA	gene-SNCA	2483	1535	1452	3635	1943	2505
SPATS2L	SPATS2L	gene-SPATS2L	19	10	16	11	2	3
LOC112449281	LOC112449281	gene-LOC112449281	359.98	115	156	16	17	14
ESRRB	ESRRB	gene-ESRRB	1	0	2	1	0	0
SLC48A1	SLC48A1	gene-SLC48A1	1488	678	1791	60	216	205
ARHGAP26	ARHGAP26	gene-ARHGAP26	375	451	393.32	94	309	264
TDRD9	TDRD9	gene-TDRD9	773.06	605.53	1178.37	275.92	400.39	335.78
CDK16	CDK16	gene-CDK16	2322	1313.52	2722.01	3423.54	3756.89	3923.36
HRAS	HRAS	gene-HRAS	3534	2554	3303	1393	1329	1456
JAGN1	JAGN1	gene-JAGN1	1527	1968	1452	2967	2669	2908
BSDC1	BSDC1	gene-BSDC1	694	884	898	967	1587	1354
RNF43	RNF43	gene-RNF43	422	318	516	31	71	63
NDUFAF1	NDUFAF1	gene-NDUFAF1	194.45	134.25	162.86	47.99	98.96	78.06
PHF12	PHF12	gene-PHF12	1451.09	1745.9	2113.73	668.39	1245.24	1009.15
LYZL6	LYZL6	gene-LYZL6	0	0	2	0	2	0
WSB1	WSB1	gene-WSB1	721	997	812	1423	1216	1201
PROS1	PROS1	gene-PROS1	0	21	5	32	5	11
SOCS4	SOCS4	gene-SOCS4	498	553	521	301	376	351
PSMB8	PSMB8	gene-PSMB8	16	20	46	3	12	12
SDR39U1	SDR39U1	gene-SDR39U1	36	16	15	1	18	12
DDIT4L	DDIT4L	gene-DDIT4L	29	25	30	23	13	13
MAS1	MAS1	gene-MAS1	2.09	1	3	0	0	0
OR2A14B	OR2A14B	gene-OR2A14B	4	3	7	0	2	1
TBCCD1	TBCCD1	gene-TBCCD1	22.75	23.26	17.36	8	26.77	14
LOC783362	LOC783362	gene-LOC783362	61.32	44.06	7.32	57.94	5.71	25.49
ZBTB7C	ZBTB7C	gene-ZBTB7C	14	11	9	1	8	2
AP2S1	AP2S1	gene-AP2S1	1613	772	1428	149	329	266
VAT1	VAT1	gene-VAT1	732	882	1106	331	1099	754
SHANK3	SHANK3	gene-SHANK3	62	94	99	108	86	121
PCNX2	PCNX2	gene-PCNX2	176	69	138	57	62	50
TUFM	TUFM	gene-TUFM	3027	3502	3438	165	510	396
LOC100337223	LOC100337223	gene-LOC100337223	0	0	0	1	0	0
THEG	THEG	gene-THEG	70	0	450	37	29	31
LOC107132393	LOC107132393	gene-LOC107132393	0	1	1	1	2.03	2.3
KRT34	KRT34	gene-KRT34	189.47	148.23	89.74	91.61	164.84	131.77
SGSM3	SGSM3	gene-SGSM3	329	354	301	166	267	231
TOMM22	TOMM22	gene-TOMM22	1502	1057	1879	208	684	493
SOCS3	SOCS3	gene-SOCS3	157	239	232	560	466	510
CPO	CPO	gene-CPO	6	0	1	7	0	1
POP4	POP4	gene-POP4	3795	3313	3145	2646	2895.87	2827
MALL	MALL	gene-MALL	16	6	7	6	8	5
TMEM132A	TMEM132A	gene-TMEM132A	1	0	1	1	0	2
MACIR	MACIR	gene-MACIR	32	16	47	65	46	56
RUVBL2	RUVBL2	gene-RUVBL2	5920	4113	5601	1049	2525	1998
CGRRF1	CGRRF1	gene-CGRRF1	6	0	0	6	1	3
PIANP	PIANP	gene-PIANP	18	42	51	66	95	68
WNT10B	WNT10B	gene-WNT10B	48	38	40	39	44	39
BAIAP2L2	BAIAP2L2	gene-BAIAP2L2	165	351	217	339	567	484
PEAK3	PEAK3	gene-PEAK3	6.01	9.02	10.02	13.04	13.03	10.02
ISCA1	ISCA1	gene-ISCA1	1675	817	1476	519	955	758
RPAP1	RPAP1	gene-RPAP1	4045	3525	4792	1846	2344	2179
NXPE2	NXPE2	gene-NXPE2	82.69	59.7	61.18	28.4	72.68	63.23
RPL27	RPL27	gene-RPL27	6100	5517	6949	9780	7245	8434
NLRP9	NLRP9	gene-NLRP9	14844	10629	9677	3561	9265	7122
EPN1	EPN1	gene-EPN1	322	306	488	108	230	187
VPS50	VPS50	gene-VPS50	1064	883	854	2938	2079	2508
MFSD14B	MFSD14B	gene-MFSD14B	316	264	288	556	382	438
SLC35A1	SLC35A1	gene-SLC35A1	1322	1078	1391	1479	1319	1378
LOC786224	LOC786224	gene-LOC786224	11	5	3	2.99	7	7
GAL	GAL	gene-GAL	5	6	6	48	31	41
SLC14A2	SLC14A2	gene-SLC14A2	14.51	12.87	13.49	0	6.34	6.03
RDH11	RDH11	gene-RDH11	2926	3887	2800	6929	5355	5924
TRMT9B	TRMT9B	gene-TRMT9B	38.09	32.85	17.19	20.32	30.12	27.21
LSMEM2	LSMEM2	gene-LSMEM2	3.01	3.01	1	0.43	3	1
OR2A70	OR2A70	gene-OR2A70	63.91	50.7	48.99	23.1	41.4	30.88
AUH	AUH	gene-AUH	508	332	739	861	538	696
LOC100296778	LOC100296778	gene-LOC100296778	21.49	16.39	28.05	6.26	15.4	10.61
MBD2	MBD2	gene-MBD2	120.3	109.99	146.38	206.11	174.94	194.03
LOC788278	LOC788278	gene-LOC788278	75.6	23.67	61.12	12.35	24.41	17.02
ABHD14B	ABHD14B	gene-ABHD14B	19	23	25	6	19	28
FHIP1B	FHIP1B	gene-FHIP1B	944.06	2167.98	1942.46	709	2103	1448.76
LOC132344467	LOC132344467	gene-LOC132344467	68.67	31.87	80.12	32.81	32.88	38.22
PIGT	PIGT	gene-PIGT	119.1	120.12	121.09	86	117	123.57
ALAS1	ALAS1	gene-ALAS1	687	790	896	890	1144	1067
FOXO1	FOXO1	gene-FOXO1	5451	13532	5817	10074	14198	12310
LOC132343928	LOC132343928	gene-LOC132343928	1	3	0	1	0	0
PPP1R17	PPP1R17	gene-PPP1R17	153.86	66.71	129.69	59.33	62.22	70.05
CRLF3	CRLF3	gene-CRLF3	661	395	678	792	915	883
FARS2	FARS2	gene-FARS2	471.23	347.46	558.35	87.09	166.5	136.64
CCDC28A	CCDC28A	gene-CCDC28A	32	117	47	73	53	47
NPHP3	NPHP3	gene-NPHP3	106.62	113.84	89.46	97.01	95.57	77.2
PYURF	PYURF	gene-PYURF	1407	2635.5	1805	3243	2913	3084
TSEN54	TSEN54	gene-TSEN54	70	15	78	5	13	10
CFAP20	CFAP20	gene-CFAP20	13206	8088	19717	12627	11854	12442
ZC3H14	ZC3H14	gene-ZC3H14	1318.18	1323.76	1028.79	1269.77	1257.56	1296.6
HMGXB4	HMGXB4	gene-HMGXB4	1664	6700	2469	4588	5395	5088
CBX2	CBX2	gene-CBX2	47	54	63	24	66	46
CRTAP	CRTAP	gene-CRTAP	141.98	38	122	31.67	39	32
DDX50	DDX50	gene-DDX50	1216	1849	916	1931	2233	2011
TBPL2	TBPL2	gene-TBPL2	1145	505	1097	66	183	120
STYXL1	STYXL1	gene-STYXL1	157	75	118	5	12	11
LOC112445143	LOC112445143	gene-LOC112445143	4	22	0	0	0	0
DMAC2	DMAC2	gene-DMAC2	405	139	219	167	144	190
BLVRB	BLVRB	gene-BLVRB	69	60	84	3	26	31
MMP24	MMP24	gene-MMP24	1.01	0	0	2.13	4.98	1.15
GRID1	GRID1	gene-GRID1	231	86	297	10	68	43
BANF1	BANF1	gene-BANF1	14451	28387	11441	41196	28402	35358
HMBS	HMBS	gene-HMBS	335	295	261	73	276	205
FAM13A	FAM13A	gene-FAM13A	1544	1146.58	1168.04	1800.06	1778.99	1755
SLC25A24	SLC25A24	gene-SLC25A24	672	438	832	716	585	575
SLC25A15	SLC25A15	gene-SLC25A15	1544	2301	2052	1407	1722	1513
MRO	MRO	gene-MRO	98	61	79	372	283	320
ACER3	ACER3	gene-ACER3	543	441	637	233	357	288
TDP1	TDP1	gene-TDP1	3489	2350	3168	1566	2662	2316
URAD	URAD	gene-URAD	0	0	3	0	0	0
RFK	RFK	gene-RFK	2120	3197	2674	2223	3174	2575
ARHGAP8	ARHGAP8	gene-ARHGAP8	274.65	259.03	195.07	28.66	92.42	92.92
ZFYVE9	ZFYVE9	gene-ZFYVE9	250.4	211.59	203.57	548.52	466.91	541.18
ZNG1A	ZNG1A	gene-ZNG1A	2581	1902	1616	2591	2382	2339
GBA2	GBA2	gene-GBA2	478.94	384.91	489	82	222	213
NDUFB3	NDUFB3	gene-NDUFB3	1550	786	1472	398	321	346
HSD17B13	HSD17B13	gene-HSD17B13	1.38	0.99	3.76	3.16	4.75	3.99
GRIN3A	GRIN3A	gene-GRIN3A	71	4	49	0	8	5
FMNL1	FMNL1	gene-FMNL1	428	1063	498	969	1557	1455
CHTOP	CHTOP	gene-CHTOP	1674	1257	1567	459	1077	862
GNLY	GNLY	gene-GNLY	0	3	0	0	0	0
GRAMD1C	GRAMD1C	gene-GRAMD1C	14	4	3	0	5	1
ADGRF5	ADGRF5	gene-ADGRF5	0	0	0	1	0	0
ZNF165	ZNF165	gene-ZNF165	296	155	159	22	41	27
USP38	USP38	gene-USP38	273	258	330	525	494	508
FAM83A	FAM83A	gene-FAM83A	116	108	75	16	25	28
ARMCX3	ARMCX3	gene-ARMCX3	4	0	2	54	36	46
ARHGDIB	ARHGDIB	gene-ARHGDIB	4	15	2	0	0	0
AK1	AK1	gene-AK1	71	18	27	23	15	13
LOC107132556	LOC107132556	gene-LOC107132556	0	0.21	3.05	9.31	0.41	13.74
ACSS3	ACSS3	gene-ACSS3	77.9	71.69	75.92	66.7	57.2	44.63
DIPK2A	DIPK2A	gene-DIPK2A	37	17	29	5	7	6
DNAJB13	DNAJB13	gene-DNAJB13	50.78	34.35	50.37	62.55	34	35.25
C6H4orf54	C6H4orf54	gene-C6H4orf54	2	0	3	0	0	0
TRIM77	TRIM77	gene-TRIM77	10053	12291	8092	17054	15016	16727
LOC784322	LOC784322	gene-LOC784322	104.58	44.16	100.75	15.34	45.37	23.65
FAM20B	FAM20B	gene-FAM20B	169.97	414	169	265	339	314
HES2	HES2	gene-HES2	14	5	12	0	0	0
LOC104971346	LOC104971346	gene-LOC104971346	1	2	0	0	0	0
INTS7	INTS7	gene-INTS7	607	515	639	581	675	596
AMPH	AMPH	gene-AMPH	193	93	136	31	57	36
ZNF775	ZNF775	gene-ZNF775	60	59	76	4	12	14
LOC132342373	LOC132342373	gene-LOC132342373	263.68	96.57	195.43	308.03	192.35	235.02
UCKL1	UCKL1	gene-UCKL1	395	256	450	44	122	74
HNRNPH1	HNRNPH1	gene-HNRNPH1	985	877	1027	2008	1370	1685
ALDH1L1	ALDH1L1	gene-ALDH1L1	2	1	0	0	1	1
COX16	COX16	gene-COX16	2274	1560	2461	3755	1995	2463
CFAP47	CFAP47	gene-CFAP47	39	18	26	51	27	34
SLC23A1	SLC23A1	gene-SLC23A1	142.4	85.74	138.19	29.32	71.14	73.03
LOC789612	LOC789612	gene-LOC789612	18	10	18	0	2	0
LOC112443696	LOC112443696	gene-LOC112443696	55	39.41	56.41	29.61	49.31	42.81
THAP4	THAP4	gene-THAP4	658	638	860	74	223	186
RBM4B	RBM4B	gene-RBM4B	2491.55	2165.23	2198.92	3978.62	4067.6	4566.66
OGFRL1	OGFRL1	gene-OGFRL1	28	71	33	125	67	75
BERV-K1	BERV-K1	gene-BERV-K1	1	1	0	1	0	0
PPP1R15A	PPP1R15A	gene-PPP1R15A	1589	3192	2135	3815	4101	4287
BMF	BMF	gene-BMF	40	46	55	26	69	71
MAN1A1	MAN1A1	gene-MAN1A1	311	467	278	656	722	606
PRKN	PRKN	gene-PRKN	344.55	188.94	562.67	142.9	188.35	154.37
PYCR3	PYCR3	gene-PYCR3	776	1230	533	1805	1211	1611
NKAIN1	NKAIN1	gene-NKAIN1	21	39	46	7	30	22
LOC112449264	LOC112449264	gene-LOC112449264	114.44	62.66	140.8	23.1	42.93	45.36
IFNE	IFNE	gene-IFNE	175.42	162.03	162.18	129.78	192.96	146.45
ALOX12	ALOX12	gene-ALOX12	387.8	431.98	489.99	47.93	158.87	110
RB1CC1	RB1CC1	gene-RB1CC1	1244	2246	1166	2705	2431	2516
NEIL2	NEIL2	gene-NEIL2	1112	1374	1134	287	740	488
TMEM255B	TMEM255B	gene-TMEM255B	9	9	5	0	5	3
LOC132345339	LOC132345339	gene-LOC132345339	25.91	22.9	16.42	16.31	26.26	19.07
EIF4E	EIF4E	gene-EIF4E	16787	10920	10791.6	14753	10018	11752
SIGLEC15	SIGLEC15	gene-SIGLEC15	1	0	0	0	0	1
ABHD5	ABHD5	gene-ABHD5	283.05	122.81	262.78	115.14	146.88	112.79
EXOC4	EXOC4	gene-EXOC4	1870.78	1303.41	1549.86	1162.15	1404.6	1414.79
HEATR5A	HEATR5A	gene-HEATR5A	85	129	88	240	133	162
LOC515149	LOC515149	gene-LOC515149	1	4	0	1	0	0
SLC29A4	SLC29A4	gene-SLC29A4	1133	836	1565	174	656	468
BATF2	BATF2	gene-BATF2	10	1.02	8.31	4.13	3	5
HTR4	HTR4	gene-HTR4	4	0	1	0	3	1
URGCP	URGCP	gene-URGCP	13	3	18	1	8	3
EMB	EMB	gene-EMB	36.57	27.69	54.42	15.41	36.21	18.46
TRAF6	TRAF6	gene-TRAF6	2107.15	1298.89	1977.54	363	930.45	686
LPAR3	LPAR3	gene-LPAR3	140.37	127.24	213.75	241.82	220.89	229.69
LMNB1	LMNB1	gene-LMNB1	755	2217	810	2019	1609	1679
LOC132346924	LOC132346924	gene-LOC132346924	83.42	66.73	95.69	47.6	82.07	47.12
SHE	SHE	gene-SHE	254	950	348	343	460	415
LOC101903018	LOC101903018	gene-LOC101903018	44	26	39	15	7	9
PIK3C2B	PIK3C2B	gene-PIK3C2B	244	474	309	583	651	622
NUPR2	NUPR2	gene-NUPR2	143	175	218	7	8	8
LOC100139885	LOC100139885	gene-LOC100139885	4	6.01	2	4	5	4
AKR1E2	AKR1E2	gene-AKR1E2	103.74	95.3	121.78	36.21	69.35	64.04
USP15	USP15	gene-USP15	2070	2468	2104	2336	2610	2448
LOC112446671	LOC112446671	gene-LOC112446671	2	1	3.13	2	1.74	2
PTGER2	PTGER2	gene-PTGER2	0	0	0	0	1	0
FAM184B	FAM184B	gene-FAM184B	281	121	235	250	244	222
SLC31A1	SLC31A1	gene-SLC31A1	439	544	405	941	888	918
IFT172	IFT172	gene-IFT172	87	72	82	18	32	18
ST7L	ST7L	gene-ST7L	409	244	346	223	147	172
GFOD1	GFOD1	gene-GFOD1	210	520	401	303	454	423
PKN3	PKN3	gene-PKN3	8	7	10	17	45	38
CNTD1	CNTD1	gene-CNTD1	165.79	203.33	121.22	157.94	76.59	111.91
COMMD1	COMMD1	gene-COMMD1	385	230	292	63	76	51
LOC787858	LOC787858	gene-LOC787858	338.37	287.37	272.55	388.22	381.16	371.92
NTRK2	NTRK2	gene-NTRK2	105	102	95	33	33	39
FOXN3	FOXN3	gene-FOXN3	801	1171	808	1070	1380	1285
MFGE8	MFGE8	gene-MFGE8	306	387	264	1335	542	981
PFKFB2	PFKFB2	gene-PFKFB2	415	804	524	990	908	887
TAS2R4	TAS2R4	gene-TAS2R4	6	0	1	0	0	0
CYRIA	CYRIA	gene-CYRIA	61.77	39.95	80.4	13.76	16.97	10.07
ENTHD1	ENTHD1	gene-ENTHD1	32	1	14	18	21	14
PRMT5	PRMT5	gene-PRMT5	1896	1929	1562	232	556	449
DCAF4	DCAF4	gene-DCAF4	218.71	218.88	295.88	55.01	85.98	87.94
LCLAT1	LCLAT1	gene-LCLAT1	174	244	246	16	96	51
TSKU	TSKU	gene-TSKU	1107	931	1532	298	756	653
PDLIM1	PDLIM1	gene-PDLIM1	1109	2107	1583	2539	3355	3051
KRTCAP3	KRTCAP3	gene-KRTCAP3	2083	1000	2461	228	404	340
KCNS2	KCNS2	gene-KCNS2	0	0	1	0	0	0
RNF126	RNF126	gene-RNF126	2201.6	3746.47	3943.44	5162.77	4771.47	5474.5
CEP63	CEP63	gene-CEP63	763	628	430	440	458	490
CLIC4	CLIC4	gene-CLIC4	2988	4262	4469	1616	3090	2485
ALOX5AP	ALOX5AP	gene-ALOX5AP	6	0	2	0	1	3
RIPK3	RIPK3	gene-RIPK3	15	0	5	0	0	0
NBDY	NBDY	gene-NBDY	84	120	187	343	281	255
BIRC6	BIRC6	gene-BIRC6	1230	1629	1795	2489	3037	2820
ZNF16	ZNF16	gene-ZNF16	982	560	1098	52	176	142
RFT1	RFT1	gene-RFT1	325	363	488	147	231	191
ELP6	ELP6	gene-ELP6	120	94	160	115	85	102.89
SLC8A2	SLC8A2	gene-SLC8A2	1132	1242	1053	321	603	527
TACC1	TACC1	gene-TACC1	632.08	1473.48	879.77	1086	2151.61	1668.22
ATOSA	ATOSA	gene-ATOSA	728	788	815	705	938	836
ITGAD	ITGAD	gene-ITGAD	2	0	2	0	0	0
SH3PXD2B	SH3PXD2B	gene-SH3PXD2B	25	41	48	7	30	18
SAMHD1	SAMHD1	gene-SAMHD1	509	393.04	515	538	1060	921
EPC2	EPC2	gene-EPC2	137	159	182	206	212	224
ATP13A2	ATP13A2	gene-ATP13A2	14	16	25	2	14	14
KRT4	KRT4	gene-KRT4	70	49	56	1	17	11
C16H1orf21	C16H1orf21	gene-C16H1orf21	432	279	324	521	496	495
LOC100300478	LOC100300478	gene-LOC100300478	6	9	2.99	3	3	6
TUT4	TUT4	gene-TUT4	74	40	139	226	190	210
SNX18	SNX18	gene-SNX18	208	216	216	48	89	72
MDM2	MDM2	gene-MDM2	2910.68	2329.38	2754.03	1289.9	1817.96	1571.93
CAPNS1	CAPNS1	gene-CAPNS1	357	211	357	129	145	146
KCNK9	KCNK9	gene-KCNK9	3	0	1	0	1	2
OR2C1	OR2C1	gene-OR2C1	0	0	1	0	0	0
KLHDC3	KLHDC3	gene-KLHDC3	150	131	124	178	171	210
IPPK	IPPK	gene-IPPK	294.9	513.71	305	132.46	334.14	280.45
EFHD2	EFHD2	gene-EFHD2	1284	1071	1537	877	1133	1019
LOC101907335	LOC101907335	gene-LOC101907335	0	6	0	0	0	0
NBEA	NBEA	gene-NBEA	281	373	307	199	422	347
GALR3	GALR3	gene-GALR3	2	1	2	0	0	0
ABCA6	ABCA6	gene-ABCA6	2	2	2	0	3	2
CLDN3	CLDN3	gene-CLDN3	16	6	27	4	10	4
AKT2	AKT2	gene-AKT2	30.14	80.07	65.21	107.65	134.54	135.74
EGFR	EGFR	gene-EGFR	357	367	414	465	485	485
ZDHHC3	ZDHHC3	gene-ZDHHC3	1111	3796	1914	2204	4551	3717
SLC25A4	SLC25A4	gene-SLC25A4	1200.77	1067.58	1354.88	226.97	349	290.3
CYB5B	CYB5B	gene-CYB5B	3781	1957	2827	4716	3626	4261
TESPA1	TESPA1	gene-TESPA1	1	0	0	0	0	0
CPXM1	CPXM1	gene-CPXM1	0	0	1	2	1	3
NDRG1	NDRG1	gene-NDRG1	0	4	4	12	4	12
LOC132346526	LOC132346526	gene-LOC132346526	0	0	1	0	1	0
CDHR4	CDHR4	gene-CDHR4	0	0	1	0	1	0
ZNF285	ZNF285	gene-ZNF285	5	3	9.95	0	2	1
C19H17orf50	C19H17orf50	gene-C19H17orf50	4	8	3	1	1	0
MRPL46	MRPL46	gene-MRPL46	785	339	609	68	139	117
FARP2	FARP2	gene-FARP2	198	162	230	30	46	50
LOC112443497	LOC112443497	gene-LOC112443497	15.74	22.56	3.06	6.28	7.45	2.36
C28H1orf198	C28H1orf198	gene-C28H1orf198	351	251.06	396	180	233	207
MAPKAPK3	MAPKAPK3	gene-MAPKAPK3	1099	1457	1219	1743	1833	1868
LOC132343335	LOC132343335	gene-LOC132343335	22.27	12.22	10.91	13.11	25.58	12.38
LDHAL6B	LDHAL6B	gene-LDHAL6B	2	0	0	0	2	0
NCAM2	NCAM2	gene-NCAM2	29	49	24	19	27	27
PRKD2	PRKD2	gene-PRKD2	152	129	154	5	50	27
ZFP36L1	ZFP36L1	gene-ZFP36L1	4364	12304	6742	5521	11383	8674
H2BC19	H2BC19	gene-H2BC19	694.87	668.71	1186.31	544.98	860.12	717.9
CYSLTR1	CYSLTR1	gene-CYSLTR1	26.79	26.99	8.48	7.51	21.36	9.29
ERFE	ERFE	gene-ERFE	28	29	32	0	10	10
CFAP54	CFAP54	gene-CFAP54	34.55	29.93	34.95	22.23	28.74	36.27
CCNB2	CCNB2	gene-CCNB2	20456	15990	21968	8748	14919	12966
DUSP13A	DUSP13A	gene-DUSP13A	0	1	0	0	2	0
ZNF10	ZNF10	gene-ZNF10	15	5	0	6	10	10
TMEM175	TMEM175	gene-TMEM175	68.06	64.18	101.73	19.48	18.71	21.56
TIGD4	TIGD4	gene-TIGD4	25	40	58	23	61	47
PCNP	PCNP	gene-PCNP	909	1611	686	2951	1880	2042
OR1AH6	OR1AH6	gene-OR1AH6	0	0	1	0	0	0
CREB1	CREB1	gene-CREB1	376	184	303	30	91	62
NAA38	NAA38	gene-NAA38	3600.99	1781.97	3193.99	197	364.99	296.99
LNPK	LNPK	gene-LNPK	600.71	800.55	777.56	1164.97	1208.04	1086.1
LOC112442215	LOC112442215	gene-LOC112442215	0	2	0	0	0	0
NECTIN4	NECTIN4	gene-NECTIN4	3	0	1	0	2	0
KCNA3	KCNA3	gene-KCNA3	154	364	231	143	309	262
ZSWIM9	ZSWIM9	gene-ZSWIM9	38	28	36	16	16	14
ZHX2	ZHX2	gene-ZHX2	279.84	277.09	278.12	163.6	263.01	199.98
CDT1	CDT1	gene-CDT1	961	1230	1445	195	370	331
CFAP53	CFAP53	gene-CFAP53	1082	2560	950	1313	2099	1666
LOC615640	LOC615640	gene-LOC615640	0	1	0.94	0	0	0
LOC510362	LOC510362	gene-LOC510362	219.11	310.44	258.86	207.91	479.03	341.76
CD28	CD28	gene-CD28	25	16.01	18	2	5	3.95
ZNF624	ZNF624	gene-ZNF624	402	158	237	113	144	140
SOHLH2	SOHLH2	gene-SOHLH2	3469	3059	3058	3312	3423	3191
OR2A69	OR2A69	gene-OR2A69	2060.09	605.3	1450.01	921.9	913.6	995.12
MASP2	MASP2	gene-MASP2	8	9	12	0	0	0
ZNRF3	ZNRF3	gene-ZNRF3	22	26	62	25	24	22
GPATCH3	GPATCH3	gene-GPATCH3	460	444	446	51	85	87
AGL	AGL	gene-AGL	98.74	65.86	133.09	28	31.29	36.08
QRICH2	QRICH2	gene-QRICH2	319.08	228.62	428.11	28.63	59.94	43.57
PSD4	PSD4	gene-PSD4	206	251	274	57	156	118
CCNB1IP1	CCNB1IP1	gene-CCNB1IP1	575.01	210.7	451.27	462.9	437.11	447.39
VSIG10L2	VSIG10L2	gene-VSIG10L2	789	264	479	100	106	95
ENPP7	ENPP7	gene-ENPP7	0	1	3	0	1	2
KCNG3	KCNG3	gene-KCNG3	4	0	1	1	0	1
ENPEP	ENPEP	gene-ENPEP	89	30	68	97	57	90
SCT	SCT	gene-SCT	1.01	10.05	9	1.15	4.18	4.34
SKI	SKI	gene-SKI	1272	1020	1299	602	1147	963
SHISA4	SHISA4	gene-SHISA4	135	248	779	93	86	86
SEC61G	SEC61G	gene-SEC61G	5852	3723	6380	6427	4882	5263
CAPN11	CAPN11	gene-CAPN11	1	0	0	0	0	0
ATXN7L3	ATXN7L3	gene-ATXN7L3	2.06	6.07	1.1	2.3	6.14	4.43
FAIM	FAIM	gene-FAIM	98	90	100	31	44	37
DBNDD1	DBNDD1	gene-DBNDD1	52	17	43	25	22	22
SZT2	SZT2	gene-SZT2	53	78	109	31	68	61
LOC132344816	LOC132344816	gene-LOC132344816	114.81	96.87	100.56	50.4	71.73	54.76
GABRP	GABRP	gene-GABRP	8	47	24	25	44	36
SINHCAF	SINHCAF	gene-SINHCAF	345	411	296	915	604	709
TACSTD2	TACSTD2	gene-TACSTD2	509	270	427	965	658	820
PPP2R2A	PPP2R2A	gene-PPP2R2A	2676	1833.12	2150.26	1067.58	2047.75	1617
EIF3J	EIF3J	gene-EIF3J	1312	1232	1155	271	639	453
ZNF541	ZNF541	gene-ZNF541	186	472	314	307	606	524
TEKT4	TEKT4	gene-TEKT4	1	3	4	0	0	1
SLC66A1	SLC66A1	gene-SLC66A1	145	67	135	7	42	29
LOC132344846	LOC132344846	gene-LOC132344846	9.86	18.43	26.9	8.93	17.39	13.37
PVALB	PVALB	gene-PVALB	0	1	0	0	0	0
RTCA	RTCA	gene-RTCA	657	1170	819	1239	1328	1305
F10	F10	gene-F10	0	0	0	0	2	3
COMP	COMP	gene-COMP	45	60	56	15	16	23
ZNF865	ZNF865	gene-ZNF865	124	130	172	28	46	40
IQCF6	IQCF6	gene-IQCF6	7	0	1	0	3	1
TMEM52B	TMEM52B	gene-TMEM52B	5	0	6	0	2	2
SCLT1	SCLT1	gene-SCLT1	1673.57	1651.96	1661.13	1933.54	2121.45	1908.37
TAL1	TAL1	gene-TAL1	211	371	144	407	156	288
ACSL1	ACSL1	gene-ACSL1	165	77	101	45	116	84
ABCC5	ABCC5	gene-ABCC5	88	84	119	82	77	99
LOC112441475	LOC112441475	gene-LOC112441475	965.91	597.46	937.39	79.38	191.81	139.11
RBBP7	RBBP7	gene-RBBP7	29151	41239	25655	63833	60173	64144
ABL1	ABL1	gene-ABL1	1548	3146	3016	2901	4660	4153
PTPRG	PTPRG	gene-PTPRG	2684	1941	2508	1541	1734	1591
LOC100299023	LOC100299023	gene-LOC100299023	30.46	15.47	17.3	6	5	6.38
NCOR1	NCOR1	gene-NCOR1	3176	8719.32	6147.34	2926	6317.63	4865
LOC101906363	LOC101906363	gene-LOC101906363	93.57	36.15	55.75	26.28	31.28	43.36
TXNRD1	TXNRD1	gene-TXNRD1	509	784	571	275	612	455
CMTR1	CMTR1	gene-CMTR1	700	875	983	624	1389	1067
UBE2H	UBE2H	gene-UBE2H	2789.34	4268.32	3808.12	5971.23	5909.1	5973.53
BRDT	BRDT	gene-BRDT	252	1280	436	506	810	633
LRRC26	LRRC26	gene-LRRC26	0	5	1	0	0	0
LOC614741	LOC614741	gene-LOC614741	368	569	280	679	605	578
SLC6A8	SLC6A8	gene-SLC6A8	1073	1390	1645	3213	2929	3477
CCNE2	CCNE2	gene-CCNE2	161	81	137	76	66	54
CALCR	CALCR	gene-CALCR	243	528	323	274	434	355
CDC45	CDC45	gene-CDC45	402	296	295	503	662	616
CWC22	CWC22	gene-CWC22	293	474	398	500	623	536
PPP1CB	PPP1CB	gene-PPP1CB	2631	4733	2617	8525	5608	6756
NRDC	NRDC	gene-NRDC	1828	2633	1311	3708	3199	3818
ABHD8	ABHD8	gene-ABHD8	153	30	155	41	78	52
ARF5	ARF5	gene-ARF5	3960	6793	3819	9568	8499	9430
SLC24A4	SLC24A4	gene-SLC24A4	35.24	41.76	35.86	12.95	55.5	40.08
CCT3	CCT3	gene-CCT3	9021	6051	6025	652	1546	1207
SLC5A10	SLC5A10	gene-SLC5A10	1	1	0	0	2	0
SLC3A2	SLC3A2	gene-SLC3A2	2369	1615	2121	5474	6133	6336
RAD50	RAD50	gene-RAD50	3624	4950	3720	3399	6830	5063
IER5	IER5	gene-IER5	4	20	12	0	1	0
MTHFD1L	MTHFD1L	gene-MTHFD1L	22	51	16	9	44	28
MBTPS2	MBTPS2	gene-MBTPS2	12.98	15.03	22	19.14	22.05	28.05
MVK	MVK	gene-MVK	1322	820	711	63	122	130
FAM110D	FAM110D	gene-FAM110D	1	1	2	0	0	0
NCL	NCL	gene-NCL	4214	4328	3829	2126	4621	3462
PSMD10	PSMD10	gene-PSMD10	1625	752.3	1264.6	466.58	470.91	518.27
MOBP	MOBP	gene-MOBP	16.66	10.99	31.52	11.98	23.84	22.21
LOC132345761	LOC132345761	gene-LOC132345761	1326.44	1795.13	1655.24	1883.61	2697.84	2396.28
C15H11orf97	C15H11orf97	gene-C15H11orf97	0	0	1	0	0	1
HRH1	HRH1	gene-HRH1	1137	699	1425.17	122	425	296
LOC538060	LOC538060	gene-LOC538060	5.24	6.17	1	0	3.79	0.73
OR10AB6	OR10AB6	gene-OR10AB6	4	0	0	0	0	0
RASGRP3	RASGRP3	gene-RASGRP3	40	13	34	21	34	23
NUDT16L1	NUDT16L1	gene-NUDT16L1	1905	900	1171	162	169	169
PRKRIP1	PRKRIP1	gene-PRKRIP1	2522.45	1039.04	1481.35	107.49	302.16	210
FBXO47	FBXO47	gene-FBXO47	101.41	117.09	89.55	79.42	96.01	88.96
MED21	MED21	gene-MED21	7655	7585	8640	10024	8033	8951
SYT11	SYT11	gene-SYT11	502.56	317	348	318	643	484
LOC534181	LOC534181	gene-LOC534181	0	0	0	0	1.33	0
NTSR2	NTSR2	gene-NTSR2	1	0	1	0	0	0
BTBD18	BTBD18	gene-BTBD18	245	299	239	109	205	172
SPTBN2	SPTBN2	gene-SPTBN2	11	15	18	5	3	3
BHLHE40	BHLHE40	gene-BHLHE40	5	32	1	1	1	0
RNF111	RNF111	gene-RNF111	2354	3013	2624	4651	3760	3736
PTH	PTH	gene-PTH	0	0	0	0	0	1
IST1	IST1	gene-IST1	2506	2762	2047	912	1724	1393.84
LOC100336539	LOC100336539	gene-LOC100336539	30	0	0	1	0	0
NME5	NME5	gene-NME5	80	37	86	1	3	4
DDX21	DDX21	gene-DDX21	529	779	416.02	430	755	588.89
LRSAM1	LRSAM1	gene-LRSAM1	1054	815	1040	122	261	186
H4C4	H4C4	gene-H4C4	18	7.84	53.09	18	6.71	16.3
HDAC11	HDAC11	gene-HDAC11	664	911	679	66	201	151
VMO1	VMO1	gene-VMO1	0	0	1	0	0	0
PEDS1	PEDS1	gene-PEDS1	1330	2929	1928	1702	3137	2698
MTO1	MTO1	gene-MTO1	231.56	166.04	199.85	88.49	121.15	95.81
ADAR	ADAR	gene-ADAR	1091	1305	1720	890	2271	1677
MPIG6B	MPIG6B	gene-MPIG6B	6919	2637.99	4050	916	1658.01	1384
P2RX1	P2RX1	gene-P2RX1	2657.67	1695.75	1902.01	1124.53	1600.99	1479.08
LOC132346044	LOC132346044	gene-LOC132346044	32.03	62.06	19	37	53.06	40.24
LOC781439	LOC781439	gene-LOC781439	14.49	42.77	59.21	7.7	45.11	22.81
HBM	HBM	gene-HBM	25	25	12.01	0	1	0
EN2	EN2	gene-EN2	127	158	210	138	185	187
C14H8orf89	C14H8orf89	gene-C14H8orf89	341	311	613	562	475	494
TM9SF2	TM9SF2	gene-TM9SF2	2166	1011	1656	4428	3402	3824
TOX2	TOX2	gene-TOX2	9.41	11.95	19.05	20.36	6.39	6.66
MED15	MED15	gene-MED15	2761	3742	3399	2912	4187	3926
CASR	CASR	gene-CASR	5714	2827	6642	1621	2356	2011
MTPN	MTPN	gene-MTPN	408	671	532	299	831	670
LOC514011	LOC514011	gene-LOC514011	687	313.94	402.99	44	62.01	56
UNC50	UNC50	gene-UNC50	4194	3531	4184	4034	3749	3975
LOC511516	LOC511516	gene-LOC511516	4.49	91.58	45.83	75.31	43.71	65.64
IRF2	IRF2	gene-IRF2	13	31	21	40	57	46
PGR	PGR	gene-PGR	3	0	6	18	28	28
SPATA6L	SPATA6L	gene-SPATA6L	77	33	75	4	14	17
GPR84	GPR84	gene-GPR84	1841	1600	1977	570	1249	1004
ATP5F1C	ATP5F1C	gene-ATP5F1C	10869	4532	9760	1959	3340	2881
SRPX	SRPX	gene-SRPX	18307	15615	16803	43578	29300	35634
FGF10	FGF10	gene-FGF10	49	72	18	72	47	47
SDC3	SDC3	gene-SDC3	752	549	928	183	742	493
TMEM218	TMEM218	gene-TMEM218	78	35	79	6	45	16
SOX6	SOX6	gene-SOX6	193.02	75.7	108.54	100	156.95	130.2
RPUSD2	RPUSD2	gene-RPUSD2	370	284	375	177	141	167
LOC101905099	LOC101905099	gene-LOC101905099	104.6	64.73	79.85	80.59	62.09	57.47
LOC514978	LOC514978	gene-LOC514978	0	0	0	0	42	39
ZSCAN31	ZSCAN31	gene-ZSCAN31	4412	1686	2449	268	528	437
TBC1D22A	TBC1D22A	gene-TBC1D22A	136.25	169.17	157.67	58.21	92.71	83.33
LOC112445829	LOC112445829	gene-LOC112445829	7.08	4.47	0	0	0	0
COL4A6	COL4A6	gene-COL4A6	15	18	17	24	15	13
NAB1	NAB1	gene-NAB1	540	427	541	973	798	846
LOC100297905	LOC100297905	gene-LOC100297905	56.66	54.33	32.73	46.05	60.27	44.53
ASIC4	ASIC4	gene-ASIC4	7	10	4	3	3	0
TSPAN18	TSPAN18	gene-TSPAN18	9	3	20	3	17	17
TRMT10A	TRMT10A	gene-TRMT10A	348	117	247	128	139	122
MED31	MED31	gene-MED31	2126	865	2342	179	273	223
ZNF532	ZNF532	gene-ZNF532	687	1767	928	462	1249	884
PLG	PLG	gene-PLG	199	126	292	23	53	32
LBHD1	LBHD1	gene-LBHD1	7	22	7	1	0	0
CAPSL	CAPSL	gene-CAPSL	21.32	28.51	18.29	11.65	14.19	6.78
ASB14	ASB14	gene-ASB14	359.7	208.84	236.47	166.82	149.02	184.48
CA8	CA8	gene-CA8	130	133	115	222	50	106
LAMTOR4	LAMTOR4	gene-LAMTOR4	3031	2517	2318	261	355	367
IL36RN	IL36RN	gene-IL36RN	12	8	32	8	15	11
FBLN7	FBLN7	gene-FBLN7	7	3	5	0	1	0
SLFN11	SLFN11	gene-SLFN11	44.6	26.66	37.31	12.06	21	23.18
NOL7	NOL7	gene-NOL7	1376	785	1053	176	415	289
BRMS1L	BRMS1L	gene-BRMS1L	1546.19	2150.15	1212.42	3053.45	2087.92	2513.21
PANK2	PANK2	gene-PANK2	224	532	265	135	316	245
H2AC16	H2AC16	gene-H2AC16	2.16	5.1	14.06	6.05	5.66	5.58
ICAM3	ICAM3	gene-ICAM3	25	36	62	11	5	10
TAF8	TAF8	gene-TAF8	386	152.56	367.25	36.44	77.37	82.77
RNF139	RNF139	gene-RNF139	2445	1556	2067	519	743	644
ADAM8	ADAM8	gene-ADAM8	3	3	6	1	3	4
RGS12	RGS12	gene-RGS12	37	73	115	25	119	66
LRRIQ1	LRRIQ1	gene-LRRIQ1	16.79	17.37	19.01	26.21	32.24	20.1
LOC509941	LOC509941	gene-LOC509941	4.02	5	9	3	4	4
PRRG3	PRRG3	gene-PRRG3	4	10	3	3	14	9
SAA4	SAA4	gene-SAA4	131	69	83	45	36	44
RAPGEF5	RAPGEF5	gene-RAPGEF5	111	31	162	30	40	38
CHP1	CHP1	gene-CHP1	7348.13	6515.88	6652.88	4006.84	6217.68	5408.83
ZCCHC2	ZCCHC2	gene-ZCCHC2	747	963	1025	781	1222	951
C8H9orf152	C8H9orf152	gene-C8H9orf152	3	0	6	5	1	0
ACAP2	ACAP2	gene-ACAP2	966	1910	1499	2652	2770	2635
LOC511683	LOC511683	gene-LOC511683	18.65	17.85	14.09	14.11	31.69	12.99
PPP4R2	PPP4R2	gene-PPP4R2	966	2066	1314	2515	2054	2102
LOC522174	LOC522174	gene-LOC522174	32.64	22.34	120.37	65.45	92.36	82.18
CDCA2	CDCA2	gene-CDCA2	3886	4944	3364	1523	3960	2891
PTGFRN	PTGFRN	gene-PTGFRN	217	222	258	580	549	579
GUCD1	GUCD1	gene-GUCD1	598.95	802.69	965.89	1265.85	1817.59	1711.17
LRRN4CL	LRRN4CL	gene-LRRN4CL	40	25	65	26	36	44
NMUR2	NMUR2	gene-NMUR2	0	0	2	0	0	0
DAGLA	DAGLA	gene-DAGLA	273	243	290.04	259.03	412.15	417
GPR32	GPR32	gene-GPR32	1	0	0	0	0	0
CHCHD6	CHCHD6	gene-CHCHD6	648	390.9	591.46	117.82	129.95	140.5
SLC2A4RG	SLC2A4RG	gene-SLC2A4RG	56	56	125	1	13	6
FBXL3	FBXL3	gene-FBXL3	569	967	574	1422	883	1077
CA5B	CA5B	gene-CA5B	10	9.96	24	6.99	12.65	6.11
MPHOSPH9	MPHOSPH9	gene-MPHOSPH9	15677	23818	15921	16883	21354	18806
KIZ	KIZ	gene-KIZ	840	957	589	943	1161	1052
PLPP1	PLPP1	gene-PLPP1	758.68	344.48	972.87	429.99	463.46	471.27
HCN4	HCN4	gene-HCN4	10	7	14	5	6	5
CEACAM19	CEACAM19	gene-CEACAM19	783	596	965	339	688	570
SH2D4B	SH2D4B	gene-SH2D4B	82.26	28.08	61.99	20.43	20.5	29.93
GET3	GET3	gene-GET3	1629	594	828	159	357	259
TBC1D15	TBC1D15	gene-TBC1D15	1265	1900	1274	3014	2648	2657
LYPD2	LYPD2	gene-LYPD2	13	0	11	0	4	1
FAM168A	FAM168A	gene-FAM168A	336	353	491	299	463	408
ZNF830	ZNF830	gene-ZNF830	1371	1352	1860	222	641	461
MRPS21	MRPS21	gene-MRPS21	2741	1707	2384	814	963	905
NONO	NONO	gene-NONO	1649.56	1001	1314.99	1997.4	2130.99	2240.01
LOC525550	LOC525550	gene-LOC525550	22.28	42.8	21.85	141.93	394.45	253.84
LOC132345306	LOC132345306	gene-LOC132345306	11.05	15.95	32.11	4	1.01	4
CLEC5A	CLEC5A	gene-CLEC5A	1	2	5	1	1	0.99
ITCH	ITCH	gene-ITCH	694	1002	810	2251	1133	1518
MGAT3	MGAT3	gene-MGAT3	14	18	18	2	4	4
C22H3orf18	C22H3orf18	gene-C22H3orf18	11	17	11	0	2	3
RPP25	RPP25	gene-RPP25	70	87	101	14	23	17
SOSTDC1	SOSTDC1	gene-SOSTDC1	2642	822	2249	1494	1692	1561
HRC	HRC	gene-HRC	1	0	2	0	0	1
LOC521086	LOC521086	gene-LOC521086	3	2	4.25	0	4.29	3
HOXC11	HOXC11	gene-HOXC11	0	0	1	0	0	0
LOC511229	LOC511229	gene-LOC511229	1012	1345	1213	1504	1714	1528
DOK5	DOK5	gene-DOK5	8	8	9	14	6	14
HELZ	HELZ	gene-HELZ	715	1839	1229	1250	1566	1441
PTRH2	PTRH2	gene-PTRH2	320.98	211	286.99	63.99	59	53.98
DMD	DMD	gene-DMD	734	935	730	522	692	647
NDUFA12	NDUFA12	gene-NDUFA12	4145.77	2803.92	3642.34	640.45	777.03	740.07
LOC107132454	LOC107132454	gene-LOC107132454	0	5.55	1	0.76	4	2.99
TMCO5B	TMCO5B	gene-TMCO5B	2.9	1.25	2	0	1.37	0
STAMBPL1	STAMBPL1	gene-STAMBPL1	8	0	11	0	0	0
ADCY2	ADCY2	gene-ADCY2	198	243	285	232	286	275
LOC100847115	LOC100847115	gene-LOC100847115	2.99	4	1	1	2	0
C1H21orf91	C1H21orf91	gene-C1H21orf91	835	1964	1063	3233	2284	2482
KLHL20	KLHL20	gene-KLHL20	958	784	676	1181	987	1112
SRM	SRM	gene-SRM	1414	855	1774	67	140	113
OTC	OTC	gene-OTC	15	12	20	2	6	6
OR4C1L	OR4C1L	gene-OR4C1L	2	2	9	1	0	1
ANKRD33B	ANKRD33B	gene-ANKRD33B	20	17	4	1	2	0
MPC1L	MPC1L	gene-MPC1L	191	81	125	15	18	18
TMIE	TMIE	gene-TMIE	0	0	0	8	0	4
SNX8	SNX8	gene-SNX8	506	383	563	102	148	105
CHURC1	CHURC1	gene-CHURC1	9914	5395	8438	535	795	775
LOC101902366	LOC101902366	gene-LOC101902366	3.92	3.64	0	3.99	5.15	2.58
SELENON	SELENON	gene-SELENON	189	196	185	272	523	396
KLC2	KLC2	gene-KLC2	51	76	113	29	89	79
HDAC1	HDAC1	gene-HDAC1	653	1244	458	1004	1473	1320
ELMOD3	ELMOD3	gene-ELMOD3	70	40	93	10	26	21
C13H20orf204	C13H20orf204	gene-C13H20orf204	3	12	5	3	3	4
LOC785803	LOC785803	gene-LOC785803	2	1	0	2	0	2
FNDC3B	FNDC3B	gene-FNDC3B	2907.88	7229.54	2553.96	3493.22	5152.04	4447.21
MTCP1	MTCP1	gene-MTCP1	27.68	10.59	20.79	3	6	7
VMA21	VMA21	gene-VMA21	727.19	465.92	609.36	604.15	361.22	491.65
JAKMIP3	JAKMIP3	gene-JAKMIP3	48.01	49.76	47.39	25.18	33.41	25.75
CAV2	CAV2	gene-CAV2	25	137	36	31	53	42
ATRNL1	ATRNL1	gene-ATRNL1	105.97	130.6	122.41	216.66	233.62	256.38
AREL1	AREL1	gene-AREL1	1074	1263	874	910	1595	1375
SUN3	SUN3	gene-SUN3	18	6	8	3	13	7
MED26	MED26	gene-MED26	343	168	426	129	199	204
DUS1L	DUS1L	gene-DUS1L	200	171	219	17	86	51
NEK9	NEK9	gene-NEK9	19	10	49	37	43	40
LOC112445859	LOC112445859	gene-LOC112445859	16	7	4	3	0	1
KDM2B	KDM2B	gene-KDM2B	170	86	191	64	98	91
CHRM3	CHRM3	gene-CHRM3	29	26	37	34	32	38
WARS2	WARS2	gene-WARS2	958.01	1437.92	962	494	964	736
NEURL1B	NEURL1B	gene-NEURL1B	111	221	153	89	204	147
RIMKLA	RIMKLA	gene-RIMKLA	2686	1882	4349	366	862	714
ASF1A	ASF1A	gene-ASF1A	11078	2591	12626	3473	3691	3516
TOMM40	TOMM40	gene-TOMM40	905	661	1026	319	524	478
TUBGCP5	TUBGCP5	gene-TUBGCP5	601	463	696	1114	894	1072
LOC104971817	LOC104971817	gene-LOC104971817	23.91	9.03	27.39	2.12	5.6	6.83
LOC782688	LOC782688	gene-LOC782688	312.44	2427.04	416.81	687.21	1157.42	897.26
TPPP	TPPP	gene-TPPP	69	75	58	19	11	21
DNAAF6	DNAAF6	gene-DNAAF6	95	58	49	16	10	15
BTD	BTD	gene-BTD	95.75	57.18	97.96	17.04	63.59	42.25
SNRPB2	SNRPB2	gene-SNRPB2	12854	16173	11907	15629	11991	13025
PDCD1LG2	PDCD1LG2	gene-PDCD1LG2	79.65	73.7	71.73	44.2	62.99	48.14
MBOAT7	MBOAT7	gene-MBOAT7	359	504	591	103	463	299
ERICH1	ERICH1	gene-ERICH1	220	329	255	287	324	349.98
ENTREP2	ENTREP2	gene-ENTREP2	11	6	8	3	15	10
APOA4	APOA4	gene-APOA4	11	0	5	0	1	1
HOXA11	HOXA11	gene-HOXA11	0	0	1	0	0	0
SLC25A51	SLC25A51	gene-SLC25A51	3281.14	3357.01	2992	7585.78	5444.44	6622.03
RAB28	RAB28	gene-RAB28	699	1410	874	1667	1326	1441
MKX	MKX	gene-MKX	29	42	70	96	87	97
HAUS7	HAUS7	gene-HAUS7	953.09	897.07	506.38	197.45	353.33	268.52
LOC132345360	LOC132345360	gene-LOC132345360	0	7.02	0	0	0	0.77
LOC132344757	LOC132344757	gene-LOC132344757	49.1	40.05	44.49	177.75	62.61	97.2
PRXL2B	PRXL2B	gene-PRXL2B	85	94	97	26	48	40
PKP3	PKP3	gene-PKP3	18	46	17	1	23	12
SH3GL2	SH3GL2	gene-SH3GL2	952	627	1048	212	316	278
RPN2	RPN2	gene-RPN2	1307	1297	924	525	1113	937
CTSO	CTSO	gene-CTSO	292	182	284	235	350	272
LOC781948	LOC781948	gene-LOC781948	25.33	2.43	9.6	25.11	10.03	21.71
SFMBT1	SFMBT1	gene-SFMBT1	397	460.91	346.99	500	701	618
CLBA1	CLBA1	gene-CLBA1	87	64	71	5	10	11
LOC112445649	LOC112445649	gene-LOC112445649	76.92	75.1	170.17	22.07	103.68	57.6
C20H5orf58	C20H5orf58	gene-C20H5orf58	1873.86	1540.97	2052.78	5421.87	2547.95	3443.97
HSF5	HSF5	gene-HSF5	45	74	75	51	61	75
TTC9B	TTC9B	gene-TTC9B	537	345	402	11	28	28
LOC518134	LOC518134	gene-LOC518134	9	0	1	0	3	0
UPF2	UPF2	gene-UPF2	1193	1610	1313	814	1444	1093
SORBS3	SORBS3	gene-SORBS3	242	246	307	43	146	102
CD101	CD101	gene-CD101	23	116	34	68	50	55
ALB	ALB	gene-ALB	18	3	11	3	3	4
JPH1	JPH1	gene-JPH1	353.94	703.38	342.95	336.43	420.04	372
AGBL2	AGBL2	gene-AGBL2	1388	1679	1225	2218	2446	2311
TERF1	TERF1	gene-TERF1	230	361	208	394	378	342
KIF22	KIF22	gene-KIF22	3641	2605	3309	566	1430	1169
GSE1	GSE1	gene-GSE1	1324	1781	2305	483	1516	1053
NINJ1	NINJ1	gene-NINJ1	1247.92	1805.66	796.99	1901.35	1821.95	2087.51
LY6L	LY6L	gene-LY6L	1	1	0	0	0	0
SEC61A2	SEC61A2	gene-SEC61A2	2514	5067	2214	5510	5684	5252
ZNF703	ZNF703	gene-ZNF703	10	58	75	55	79	66
UCP3	UCP3	gene-UCP3	408	303	278	48	140	99
SFXN4	SFXN4	gene-SFXN4	15756	14413	8072	3800	7510	6195
MYL6B	MYL6B	gene-MYL6B	543	373	804	40	122	100
STEEP1	STEEP1	gene-STEEP1	5408	5173	5422	7332	6813	7152
LOC527795	LOC527795	gene-LOC527795	9	8	13	11	0	2
OST4	OST4	gene-OST4	4554.99	1872	3536.99	794	1428	1289
VAMP7	VAMP7	gene-VAMP7	333	763	600	349	543	491
CKMT2	CKMT2	gene-CKMT2	8	1	5	0	2	4
SLC13A3	SLC13A3	gene-SLC13A3	1	0	2	4	0	7
LOC523484	LOC523484	gene-LOC523484	157.99	129.03	141.37	76.8	122.71	90.63
BBIP1	BBIP1	gene-BBIP1	917	583	800	432	390	395
N4BP2L1	N4BP2L1	gene-N4BP2L1	67.01	83	55	137	137	138
ELOB	ELOB	gene-ELOB	1057.85	868.3	737.94	438	426.78	482.95
TIMP4	TIMP4	gene-TIMP4	12	42	10	5	22	19
SLIT2	SLIT2	gene-SLIT2	0	0	0	1	0	1
HAUS3	HAUS3	gene-HAUS3	1313	716	1297	469	602	520
RSF1	RSF1	gene-RSF1	724	1040	815	672	1138	871
OR5P1E	OR5P1E	gene-OR5P1E	1	0	0	0	0	0
MYLK3	MYLK3	gene-MYLK3	874.16	721.14	637.67	1736.13	970.8	1137.71
MON1A	MON1A	gene-MON1A	138	80	91	11	31	27
LONRF1	LONRF1	gene-LONRF1	1139	737	664	1957	1046	1402
CCP110	CCP110	gene-CCP110	463	996	789	1485	1332	1272
CEP128	CEP128	gene-CEP128	371	382	385	173	315	263
LRIT3	LRIT3	gene-LRIT3	0	0	0	2	0	0
HMGXB3	HMGXB3	gene-HMGXB3	3863.55	4466	4698	3266.02	5221	4745
ZSWIM3	ZSWIM3	gene-ZSWIM3	708	1198	1350	1533	1706	1749
DPPA4	DPPA4	gene-DPPA4	64.69	68.63	85	91.92	106.18	96.68
ZNF804A	ZNF804A	gene-ZNF804A	3	0	0	10	2	5
CCIN	CCIN	gene-CCIN	118	35	105	5	10	7
WDR83	WDR83	gene-WDR83	153	249	188	101	189	139
SLC25A31	SLC25A31	gene-SLC25A31	1723	2157	1964	3449	2979	2973
KCNMB4	KCNMB4	gene-KCNMB4	19.62	6.37	4.27	6.1	3.13	5.22
DENND6B	DENND6B	gene-DENND6B	173	141	128	10	49	38
LOC112445511	LOC112445511	gene-LOC112445511	11.22	6.07	3.03	5.02	7.03	2.1
GALNS	GALNS	gene-GALNS	41	16	36	12	12	10
STX6	STX6	gene-STX6	1243.48	1951.84	1664.59	1290.78	2206.61	1876.1
CIDEB	CIDEB	gene-CIDEB	37	28	20	20	52.98	42
PDK3	PDK3	gene-PDK3	4525	3855	3720	1906	3582	3072
KCNJ11	KCNJ11	gene-KCNJ11	7	3	2	0	0	0
CASP4	CASP4	gene-CASP4	5	13	3	0	0	0
LOC512672	LOC512672	gene-LOC512672	137	56.05	82.17	62.48	143.99	106.3
TPR	TPR	gene-TPR	1140.15	1579.07	1238.03	2919.37	3236.89	3152.73
ZSCAN20	ZSCAN20	gene-ZSCAN20	485	336	499	75	254	188
MTX2	MTX2	gene-MTX2	288.2	347.13	242.7	385	453.13	380.77
LYRM7	LYRM7	gene-LYRM7	925.31	312.62	776.57	220.6	175.01	167.15
BRD3	BRD3	gene-BRD3	1734.75	6121.38	3276.19	5302.77	7575.59	7004.21
SLC45A1	SLC45A1	gene-SLC45A1	24	54	67	7	30	16
SERPINA3	SERPINA3	gene-SERPINA3	2.06	3.11	2	0	2.54	3.16
MAJIN	MAJIN	gene-MAJIN	505	551	362	219	492	349
KCNJ16	KCNJ16	gene-KCNJ16	4.37	15.43	15.33	4	9.89	1.08
LOC100337129	LOC100337129	gene-LOC100337129	14.32	15.85	12.71	9.2	40.32	46.16
FABP2	FABP2	gene-FABP2	0	0	0	1	0	1
FBXL4	FBXL4	gene-FBXL4	2476	6378	2578	7011	5932	6333
KEH36_p06	KEH36_p06	KEH36_p06	1889	6398	1444	6559	2010	3817
UGT8	UGT8	gene-UGT8	83	131	93	306	198	260
BMP2K	BMP2K	gene-BMP2K	212.43	343.55	224.21	494.93	319.33	376.42
SLC25A23	SLC25A23	gene-SLC25A23	103	140	171	52	111	93
MAPK4	MAPK4	gene-MAPK4	35.23	49.04	40.95	23.04	38.62	33.81
HINT1	HINT1	gene-HINT1	827	439	761	157	211	171
SFXN5	SFXN5	gene-SFXN5	49	3	37	9	7	10
H2BC3	H2BC3	gene-H2BC3	102	66	141	12	33	23
CHCHD2	CHCHD2	gene-CHCHD2	6141.98	12133	7350.99	11949	14801.9	14587
FAM3D	FAM3D	gene-FAM3D	62	20	48	0	2	1
NDP	NDP	gene-NDP	0	0	0	15	26	17
OR6D17	OR6D17	gene-OR6D17	0	0	0	0	2.77	0
SLC4A4	SLC4A4	gene-SLC4A4	627	1287	783	767	1211	1055
RHOBTB1	RHOBTB1	gene-RHOBTB1	302	368	257	485	714	661
RPL38	RPL38	gene-RPL38	2507	2404	4585	208	184	176
KAZN	KAZN	gene-KAZN	74.13	91.56	118.57	33.23	102.03	61.07
AP2A2	AP2A2	gene-AP2A2	253	324	415	36	113	79
ZBTB46	ZBTB46	gene-ZBTB46	74.9	51.57	59.55	125.17	56.9	80.82
LOC617112	LOC617112	gene-LOC617112	107.25	65.84	73.29	27.69	29.52	21.33
LOC132345399	LOC132345399	gene-LOC132345399	6	0	0	0	0	1.03
MAP7D1	MAP7D1	gene-MAP7D1	51	41	38	8	18	9
LOC100336757	LOC100336757	gene-LOC100336757	1.8	1.01	3.43	0	0.77	1.85
LOC100295742	LOC100295742	gene-LOC100295742	0	0	0	0	0	1
AOX1	AOX1	gene-AOX1	103	85	123	121	111	126
JRKL	JRKL	gene-JRKL	5	14	6	0	1	0
DTNA	DTNA	gene-DTNA	13	4	16	23	9	21
TMOD3	TMOD3	gene-TMOD3	785.6	2138.59	1373.73	1454.53	1930.78	1651.17
LOC786173	LOC786173	gene-LOC786173	11.28	22.24	28.4	10.01	7.85	10.83
EEA1	EEA1	gene-EEA1	1477	2770	2428	1341	3290	2425
ADCK5	ADCK5	gene-ADCK5	155	108	107	6	19	11
PLK5	PLK5	gene-PLK5	99	242	93	152	185	212
IL1R1	IL1R1	gene-IL1R1	360	214	306	271	271	268
KTN1	KTN1	gene-KTN1	2411.99	4624.97	2490.99	3023.97	4064.96	3591.99
RELL2	RELL2	gene-RELL2	34.05	4.95	20.13	7.55	8.09	8.73
MAB21L1	MAB21L1	gene-MAB21L1	329	357	353	531	526	565
PHKB	PHKB	gene-PHKB	150	163	156	283	254	275
TBC1D8B	TBC1D8B	gene-TBC1D8B	309.96	528.78	259.95	569.64	556.06	561.51
LAPTM4B	LAPTM4B	gene-LAPTM4B	1235	2104	2005	3196	3415	3379
TMEM147	TMEM147	gene-TMEM147	4749	2963	4698	370	621	553
LCN8	LCN8	gene-LCN8	2	4	0	0	0	0
MRTFB	MRTFB	gene-MRTFB	306	317	595	326	314	348
SYT4	SYT4	gene-SYT4	228	135	217	319	196	229
GGT5	GGT5	gene-GGT5	1584	687	1527	111	258	221
XPO7	XPO7	gene-XPO7	513	807	563	337	824	617
GPR75	GPR75	gene-GPR75	0	0	1	0	0	0
TRIM5	TRIM5	gene-TRIM5	6	10.52	8	15	14.16	12.55
PARD6B	PARD6B	gene-PARD6B	32	114	362	81	338	233
ARID1A	ARID1A	gene-ARID1A	4093.84	8631.84	5614	10155	11058	11318.8
SIGLECL1	SIGLECL1	gene-SIGLECL1	44	4.51	70.2	0	3	4.02
TPD52L3	TPD52L3	gene-TPD52L3	1	0	1	0	0	0
LOC784768	LOC784768	gene-LOC784768	4	0	0	9	0	7
RRAGB	RRAGB	gene-RRAGB	2	22	2	8	8	9
LOC786258	LOC786258	gene-LOC786258	21.59	26.93	14.02	17.01	32.1	28.54
SLC38A11	SLC38A11	gene-SLC38A11	550.31	275.87	551.61	546.62	677.6	534.72
RCN2	RCN2	gene-RCN2	3773	2417	4632	7497	7014	6577
STARD7	STARD7	gene-STARD7	17	31	27	23	45	35
JHY	JHY	gene-JHY	2	0	4	1	0	0
SHMT2	SHMT2	gene-SHMT2	2484	2058	2692	378	1017	823
MLYCD	MLYCD	gene-MLYCD	22	11	17	1	5	3
UQCRH	UQCRH	gene-UQCRH	3581	5858	3073	7748	5507	6521
SDHA	SDHA	gene-SDHA	490	662	501	329	516	491
NCLN	NCLN	gene-NCLN	291	232	342	60	90	82
MEDAG	MEDAG	gene-MEDAG	3	13	0	0	1	1
ZNF280D	ZNF280D	gene-ZNF280D	395.34	1564.7	648.35	2070.04	1326.93	1562.23
RCBTB2	RCBTB2	gene-RCBTB2	128.98	100	81.14	48	95.01	63.52
VEGFB	VEGFB	gene-VEGFB	55	45	63	13	21	19
COLQ	COLQ	gene-COLQ	6	4	4	0	0	0
DRG2	DRG2	gene-DRG2	801	607	618	98	172	197
LOC100336208	LOC100336208	gene-LOC100336208	197.71	291.73	354.78	101.25	162.21	148.83
KLRB1	KLRB1	gene-KLRB1	16.56	10.32	12.47	14.99	11.89	17.96
DNASE2B	DNASE2B	gene-DNASE2B	12.06	5.02	1.46	3.44	3	1.46
ALPK2	ALPK2	gene-ALPK2	14.08	4.38	17.89	3.29	1.12	3.26
SAFB	SAFB	gene-SAFB	461.6	809.58	829.79	345.37	772.63	646.89
SRSF12	SRSF12	gene-SRSF12	393.51	805	437.09	540.47	406.92	440.46
NSUN4	NSUN4	gene-NSUN4	92	218	121.01	104	99	106
RFX2	RFX2	gene-RFX2	33.02	42.2	39.49	14.08	33.11	16.07
MAPK8IP1	MAPK8IP1	gene-MAPK8IP1	87	87	145	35	55	38
FANCD2	FANCD2	gene-FANCD2	1073	935	847	317	824	604
ANKZF1	ANKZF1	gene-ANKZF1	216	252	215	81	174	127
DUSP8	DUSP8	gene-DUSP8	6	31	46	15	42	28
C2H1orf232	C2H1orf232	gene-C2H1orf232	9	8	14	1	10	2
SENP5	SENP5	gene-SENP5	713	852	692	531	805	742
LOC132343958	LOC132343958	gene-LOC132343958	1	3	3	0	1	0
DYNLT2B	DYNLT2B	gene-DYNLT2B	1374	934	1270	571	674	603
LBR	LBR	gene-LBR	402	549	418	726	890	786
IGFL1	IGFL1	gene-IGFL1	5	4	1	7	0	2
LZTS2	LZTS2	gene-LZTS2	248	296	171	35	162	104
LOC132344225	LOC132344225	gene-LOC132344225	0	0	1	0	0	0
IL2RG	IL2RG	gene-IL2RG	11	0	6	0	13	8
CCDC51	CCDC51	gene-CCDC51	265	200	245	37	100	67
KLF3	KLF3	gene-KLF3	39	50	46	151	100	131
KCTD14	KCTD14	gene-KCTD14	15.78	20.35	24.66	7.65	9.97	4.77
FZR1	FZR1	gene-FZR1	657	862	856	54	161	133
ANKRD37	ANKRD37	gene-ANKRD37	132	88	263	12	36	26
SLC44A4	SLC44A4	gene-SLC44A4	25	42	62	0	4	1
ESPL1	ESPL1	gene-ESPL1	1612	2716	3142	4116	4219	4484
GMPR2	GMPR2	gene-GMPR2	557.68	426.96	352.81	145.11	181.04	203.02
LOC100848171	LOC100848171	gene-LOC100848171	117.1	114.23	80.8	8.2	145.48	85.04
TBC1D19	TBC1D19	gene-TBC1D19	1031.31	808.26	863.14	1920	1412.8	1676.43
ERGIC1	ERGIC1	gene-ERGIC1	300	230	324	64	190	124
LOC107131228	LOC107131228	gene-LOC107131228	3	2	5	12	1	5
ERBB4	ERBB4	gene-ERBB4	173	64	189	52	174	108
TSPAN32	TSPAN32	gene-TSPAN32	0	0	1	1.01	0	0
MAP4	MAP4	gene-MAP4	488	1072	809	1242	1821	1626
GPHN	GPHN	gene-GPHN	295	213	318	126	202	188
SLC6A2	SLC6A2	gene-SLC6A2	12	63	68	77	76	73
ORC3	ORC3	gene-ORC3	6718	3639	4381	4388	5087	4970
HIVEP1	HIVEP1	gene-HIVEP1	5	3	3	2	13	13
EIF4EBP2	EIF4EBP2	gene-EIF4EBP2	56	112	219	50	176	118
DFFB	DFFB	gene-DFFB	41	14.72	32	103	101	105
DMRT1	DMRT1	gene-DMRT1	4	2	4	6	3	0
ANKRD34B	ANKRD34B	gene-ANKRD34B	4	0	7	0	14	12
C17H5orf52	C17H5orf52	gene-C17H5orf52	98	107	105	25	70	49
HSPB6	HSPB6	gene-HSPB6	45	85	56	25	121	64
IER2	IER2	gene-IER2	19	25	12	7	8	6
AIFM1	AIFM1	gene-AIFM1	547	653	527	223	403	352
WWC2	WWC2	gene-WWC2	97	200	101.84	154	157	168
MRPL4	MRPL4	gene-MRPL4	2893	2058	3242	445	930	719
LOC786974	LOC786974	gene-LOC786974	45	22	28.81	69.67	70.81	79.88
EPB41L4A	EPB41L4A	gene-EPB41L4A	799	677	769	157	378	281
LOC112445190	LOC112445190	gene-LOC112445190	0	3.23	23.51	1.08	1.14	3.14
RIDA	RIDA	gene-RIDA	372	257	300	1165	615	842
TAF4B	TAF4B	gene-TAF4B	54	51	87	11	71	40
GAL3ST3	GAL3ST3	gene-GAL3ST3	88	129	170	212	112	178
MALT1	MALT1	gene-MALT1	1325.75	1742.55	1227.32	1676.62	1766.69	1739.83
LOC510520	LOC510520	gene-LOC510520	1	0	1	0	0	0
ARVCF	ARVCF	gene-ARVCF	178	64	151	8	13	12
MEX3B	MEX3B	gene-MEX3B	62	81	81	237	112	151
DENND11	DENND11	gene-DENND11	1062	1725	1310	1844	2467	2278
FBXO16	FBXO16	gene-FBXO16	14.1	23.32	10.68	19.33	25.45	14.61
LOC107132410	LOC107132410	gene-LOC107132410	506.52	675.64	484.13	1080.11	577.56	775.48
KIF7	KIF7	gene-KIF7	383.17	350.28	561.1	364.87	348.09	389.17
ZNF783	ZNF783	gene-ZNF783	925	919.11	1027	297.02	900.93	694
ZBED3	ZBED3	gene-ZBED3	17	0	19	5.01	10	6
KDM4D	KDM4D	gene-KDM4D	3	2	0	0	0	0
CLGN	CLGN	gene-CLGN	544	586	308	232	442	354
SLC25A37	SLC25A37	gene-SLC25A37	13	27	7	12	1	6
SMARCC2	SMARCC2	gene-SMARCC2	525	732	653	308	790	549
CCDC12	CCDC12	gene-CCDC12	1344	530	782	123	246	188
CLHC1	CLHC1	gene-CLHC1	852	1342	742	919	1074	1063
AMBRA1	AMBRA1	gene-AMBRA1	861	1070	1878	133	540	380
USF2	USF2	gene-USF2	323	417	504	146	281	233
LOC101904371	LOC101904371	gene-LOC101904371	16	5.01	17	5	5	11.08
DEPDC7	DEPDC7	gene-DEPDC7	14846	16180	16572	9515	9141	8897
DSP	DSP	gene-DSP	66	42	126	68	57	63
FAM20A	FAM20A	gene-FAM20A	2	9.02	7.09	0	0.01	0
IRF2BP2	IRF2BP2	gene-IRF2BP2	697	813	913	1452	1248	1308
MSN	MSN	gene-MSN	1241	512	1125	2696	2247	2577
SLC9A5	SLC9A5	gene-SLC9A5	11	9	10	1	5	4
LOC101904903	LOC101904903	gene-LOC101904903	5.08	5.41	3.87	0	0	6.49
EPDR1	EPDR1	gene-EPDR1	0	4	1	6	2	3
MUSK	MUSK	gene-MUSK	82	48	71	75	56	59
SMARCD1	SMARCD1	gene-SMARCD1	119	364	311	313	587	479
SH3RF3	SH3RF3	gene-SH3RF3	4	12	9	2	2	2
GTF2E1	GTF2E1	gene-GTF2E1	714.81	830.36	586.13	761.33	828.01	811.1
ATAD2B	ATAD2B	gene-ATAD2B	253.4	264.4	307.54	391.12	423.08	418.16
BBLN	BBLN	gene-BBLN	2287	913	1565	118	246	173
ARHGAP17	ARHGAP17	gene-ARHGAP17	511	905	861	909	1140	1023
SFPQ	SFPQ	gene-SFPQ	623	989	647	1979	1371	1600
GFRA4	GFRA4	gene-GFRA4	231	111	199	23	36	26
RGS16	RGS16	gene-RGS16	6229.71	5397.01	3747.29	14238.9	10827.8	11901.6
URB1	URB1	gene-URB1	16	36	26	24	34	32
RTL1	RTL1	gene-RTL1	1	0	0	0	0	0
TOP3B	TOP3B	gene-TOP3B	214	167	202.01	18	31.06	30.89
NFATC4	NFATC4	gene-NFATC4	492	718	642	88	212	163
CA14	CA14	gene-CA14	11	21	14	8	33	16
BMPR1A	BMPR1A	gene-BMPR1A	1591	2464	1407	2304	2655	2208
PRL	PRL	gene-PRL	4	0	24	0	0	0
STAG2	STAG2	gene-STAG2	23	55	29	89	60	75
MOB3C	MOB3C	gene-MOB3C	21.53	16.83	24.26	1.28	13	8.09
LARS1	LARS1	gene-LARS1	651	688	577	315	656	534
CD55	CD55	gene-CD55	775	746	799	1401	1411.79	1367
RPS23	RPS23	gene-RPS23	8089.82	8651.28	9937.34	4611.67	5077.71	4927.7
OR4A47S	OR4A47S	gene-OR4A47S	1	0	0	0	5	3
SYNGR3	SYNGR3	gene-SYNGR3	43	23	73	3	10	5
EML1	EML1	gene-EML1	40	112	36	42	43	54
SMAD3	SMAD3	gene-SMAD3	1522	1478	1737	520	1091	833
NUP93	NUP93	gene-NUP93	2072	2384	1961	2214	2614	2668.02
TBC1D12	TBC1D12	gene-TBC1D12	7	1	10	9	25	19
RMC1	RMC1	gene-RMC1	1524	2695	1472	3201	3318	3374
ADGRG3	ADGRG3	gene-ADGRG3	116.48	50.78	154.27	28.95	68.97	60.74
LOC132346939	LOC132346939	gene-LOC132346939	58.34	46.25	67.05	27.59	52.2	50.36
ZNF581	ZNF581	gene-ZNF581	84	61	168	36	50	43
CDK12	CDK12	gene-CDK12	287	391	422	526	858	652
ELOVL3	ELOVL3	gene-ELOVL3	218	164	241	72	129	125
OR51Q1	OR51Q1	gene-OR51Q1	54	17	20	0	1	2
CACNB3	CACNB3	gene-CACNB3	186	197	264	30	127	116
GALNT13	GALNT13	gene-GALNT13	634	519	597	490	507	524
SPO11	SPO11	gene-SPO11	3	6	5	0	0	0
NEDD4	NEDD4	gene-NEDD4	172	150	182	221	174	165
NEK4	NEK4	gene-NEK4	170	359	217	530	403	458
PRKAR2A	PRKAR2A	gene-PRKAR2A	51	205	159	40	159	79
ATP6V0B	ATP6V0B	gene-ATP6V0B	3169	2726	2899	3876	4080	4279
CACNA1E	CACNA1E	gene-CACNA1E	445	567	570	272	568	425
SKP1	SKP1	gene-SKP1	35914.4	35265.9	28688.2	82167.1	59473.7	67345.8
PEX14	PEX14	gene-PEX14	528	485	562	52	120	98
ZBTB38	ZBTB38	gene-ZBTB38	496.27	628.54	660.95	619.18	724.77	704.42
FYCO1	FYCO1	gene-FYCO1	150	239	191	345	469	423
FBLIM1	FBLIM1	gene-FBLIM1	190	116	238	90	154	121
LOC101906916	LOC101906916	gene-LOC101906916	2.28	5.05	1.9	2.02	2.04	1
LOC101906022	LOC101906022	gene-LOC101906022	2	0	0	0	0	0
RAPH1	RAPH1	gene-RAPH1	1481	1326	1654	1036	1579	1347
PLTP	PLTP	gene-PLTP	12	0	21	0	0	0
LOC112443477	LOC112443477	gene-LOC112443477	0	6	3	1	5	1
LOC510369	LOC510369	gene-LOC510369	8	0	2	7	0	4
FADS2B	FADS2B	gene-FADS2B	29	1	17	22	62	50
MINK1	MINK1	gene-MINK1	620	632	676	266	673	433
SLC25A1	SLC25A1	gene-SLC25A1	1592	1321	1869	294	435	423
EZH2	EZH2	gene-EZH2	1360	1175	1361	894	1262	1079
DOCK8	DOCK8	gene-DOCK8	48.24	48.91	46.2	53.28	67.92	60.35
PLEKHB1	PLEKHB1	gene-PLEKHB1	291	266	373	161	249	214
GRB7	GRB7	gene-GRB7	110	340	119	201	331	314
ZFP37	ZFP37	gene-ZFP37	101.1	63.11	99.9	36.38	59.7	64.74
MRPL33	MRPL33	gene-MRPL33	958.14	642.93	1029.6	1431.55	1017.77	1063.02
CFAP73	CFAP73	gene-CFAP73	23	6	25	2	11	8
RNASEK	RNASEK	gene-RNASEK	1833	1125	2090	458	1034	820
PELO	PELO	gene-PELO	764.94	382.41	795.64	136.25	283	213.02
ARMC1	ARMC1	gene-ARMC1	4158	13583	4784	7478	10920	9499
LOC618456	LOC618456	gene-LOC618456	165.67	164.76	177.76	153.35	129.55	138.46
LOC528767	LOC528767	gene-LOC528767	10	6.48	10.86	5.51	6.16	4.12
SPRN	SPRN	gene-SPRN	17	41	26	6	5	7
HBEGF	HBEGF	gene-HBEGF	15547	9443	18434	28392	25176	28756
BORA	BORA	gene-BORA	4276	4510	2985	9599	8226	8971
PI4KA	PI4KA	gene-PI4KA	84	124	137	9	23	15
POU2AF1	POU2AF1	gene-POU2AF1	30	15	16	28	32	29
MRPL12	MRPL12	gene-MRPL12	330	137	203	25	36	39
R3HDM4	R3HDM4	gene-R3HDM4	1817	2486	2143	756	1756.95	1422
REP15	REP15	gene-REP15	11.41	1.04	15.82	4.98	13.33	16.82
LOC783202	LOC783202	gene-LOC783202	2.18	3.23	6.12	1.5	3.82	1.54
RASAL1	RASAL1	gene-RASAL1	0	1	3	16	1	20
ZC3H3	ZC3H3	gene-ZC3H3	489	872	642	536	717	689
DDAH1	DDAH1	gene-DDAH1	61	58	87	127	110	122
ACBD5	ACBD5	gene-ACBD5	557	855	551	1965	798	1228
TMC2	TMC2	gene-TMC2	2	4.01	4	2	2	4
TIPARP	TIPARP	gene-TIPARP	792	2033	905	2501	2205	2279
SAMD13	SAMD13	gene-SAMD13	1	0	1	0	0	0
CCDC137	CCDC137	gene-CCDC137	564	844	813	455	615	638
DNASE1L3	DNASE1L3	gene-DNASE1L3	22.49	4	26.32	6	23.78	13
LOC132342093	LOC132342093	gene-LOC132342093	11.97	1.81	18.41	8.84	6.95	0
MIC1	MIC1	gene-MIC1	14.89	9.85	8.64	4.23	4.86	7.07
DHRS7C	DHRS7C	gene-DHRS7C	1	0	0	0	0	0
EXD2	EXD2	gene-EXD2	92.09	38.29	83.49	150.83	197.99	185.97
TRIM72	TRIM72	gene-TRIM72	1	0	0	0	0	0
LOC112447312	LOC112447312	gene-LOC112447312	0	0	0	0	41.85	15.1
DBX2	DBX2	gene-DBX2	287	422	242	342	381	373
IPO8	IPO8	gene-IPO8	5	4	4	23	15	24
MAP3K14	MAP3K14	gene-MAP3K14	303	475	336	57	207	139
PIBF1	PIBF1	gene-PIBF1	4575.77	2025	3297	2450	1889	2057
PDE6D	PDE6D	gene-PDE6D	5671	2295	5723	2977	4641	3856
NKRF	NKRF	gene-NKRF	70.39	27	44.26	12.72	31	28.71
LOC107131515	LOC107131515	gene-LOC107131515	17.91	15	25	6.46	4	6.78
CLK2	CLK2	gene-CLK2	2157	1873	2068	2421	2648	2675
CCSER1	CCSER1	gene-CCSER1	1313	822	1377	568	600	546
DUSP2	DUSP2	gene-DUSP2	0	0	0	6	0	1
TMEM35B	TMEM35B	gene-TMEM35B	6231	2083	5919	1030	1421	1298
SECISBP2	SECISBP2	gene-SECISBP2	455	1761	755	1078	1718	1413
SPRTN	SPRTN	gene-SPRTN	1009	602	818	417	488	514
GABRR2	GABRR2	gene-GABRR2	5	0	5	0	4	4
LOC101904765	LOC101904765	gene-LOC101904765	0	0	2.52	0	0	0
LOC100852077	LOC100852077	gene-LOC100852077	194.23	128.65	221.27	12.61	19.45	23.64
URI1	URI1	gene-URI1	543	350	492	253	370	293
PIK3C3	PIK3C3	gene-PIK3C3	935	817	771	532	666	604
PAG1	PAG1	gene-PAG1	89.77	96.16	130.25	65.29	119.58	78.12
GNG10	GNG10	gene-GNG10	1926	3326	2767	5322	3859	4140
CYP2C89	CYP2C89	gene-CYP2C89	0	0	0	0	0.79	0.71
LOC112445176	LOC112445176	gene-LOC112445176	0	0	6.94	0	0	0
LOC132344760	LOC132344760	gene-LOC132344760	11.46	10.87	6.94	1	0	0
GPCPD1	GPCPD1	gene-GPCPD1	475	634	507	893	906.79	848
ANKRD28	ANKRD28	gene-ANKRD28	802.1	1102.32	722.71	1435.95	1104.69	1200.66
STMN3	STMN3	gene-STMN3	12	0	7	1	1	2
RAB14	RAB14	gene-RAB14	244	309	392	469	445	453
GRK3	GRK3	gene-GRK3	191	385	233	323	472	395
CDK2AP2	CDK2AP2	gene-CDK2AP2	7336	13261	8217	18170	15851	18730
RIPPLY3	RIPPLY3	gene-RIPPLY3	19.01	24.01	23.73	14.55	7.23	8.68
HDDC3	HDDC3	gene-HDDC3	441	122	248	32	37	50
COMMD7	COMMD7	gene-COMMD7	1080	721	840	129	270	206
ARHGAP45	ARHGAP45	gene-ARHGAP45	23	59	29	24	17	19
CXXC1	CXXC1	gene-CXXC1	352	709	408	468	732	705
HMCN1	HMCN1	gene-HMCN1	261	375	400	322	336	332
ESYT3	ESYT3	gene-ESYT3	699	235	583	1051	719	862
CD40	CD40	gene-CD40	377	115	300	40	83	62
DYNC1LI2	DYNC1LI2	gene-DYNC1LI2	244	982	466	149	617	407
LOC101905997	LOC101905997	gene-LOC101905997	329.74	165.92	332.16	180.53	156.97	181.37
EFCAB7	EFCAB7	gene-EFCAB7	1050	451	930	1399	856	940
GDI1	GDI1	gene-GDI1	580	861	806	275	696	507
VSNL1	VSNL1	gene-VSNL1	7	1	4	5	7	3
CCDC186	CCDC186	gene-CCDC186	1471	4661	3150	2795	4081	3057
LOC112445102	LOC112445102	gene-LOC112445102	84.74	114.71	24.66	6	67.74	43.78
PIH1D1	PIH1D1	gene-PIH1D1	976	596	811.91	25	169	103
RAET1G	RAET1G	gene-RAET1G	6.33	0	11.53	30	0	13
EFTUD2	EFTUD2	gene-EFTUD2	3806	3607	4606	915	1769	1560
FANCD2OS	FANCD2OS	gene-FANCD2OS	1	11	7	5	4	3
ZNF311	ZNF311	gene-ZNF311	106.43	119.13	81.41	98.13	113.73	117
SCN4A	SCN4A	gene-SCN4A	4	7	6	2	1	0
MED10	MED10	gene-MED10	6309	5311	7012	9958	6825	8484
ATP6V1G3	ATP6V1G3	gene-ATP6V1G3	1	0.12	1	2.36	2.31	1.01
FAM135A	FAM135A	gene-FAM135A	143	376.24	213	286.8	278	295.33
ARHGAP4	ARHGAP4	gene-ARHGAP4	25	56	21	6	7	9
EHMT2	EHMT2	gene-EHMT2	1248	2192	1529	3488	3927	4063
STRIP2	STRIP2	gene-STRIP2	967	1025	754	1720	1322	1369
NDUFAF6	NDUFAF6	gene-NDUFAF6	132.03	137.64	180.21	53.98	102	86.19
LOC132344794	LOC132344794	gene-LOC132344794	1	1	2	9	13	9
WTIP	WTIP	gene-WTIP	432	445	920	65	145	114
COA5	COA5	gene-COA5	677	580	783	1073	605	752
ERMP1	ERMP1	gene-ERMP1	3183	4434	3393	3245	4839	4331
THAP8	THAP8	gene-THAP8	211.86	197.69	549.02	22.6	50.46	37.95
HACE1	HACE1	gene-HACE1	1285	1803	1117	3618	2023	2500
SCD5	SCD5	gene-SCD5	103	314	166	365	270	384
CIBAR1	CIBAR1	gene-CIBAR1	933.17	474.86	1015.89	112.3	281.77	208.84
LSG1	LSG1	gene-LSG1	1293.9	1204.77	840.84	494.83	630.68	609.41
MAL	MAL	gene-MAL	1	1	14	0	1	1
SNU13	SNU13	gene-SNU13	9105	7654	10294	1559	2812	2406
GPR22	GPR22	gene-GPR22	14	9	9	23	6	12
WDR5B	WDR5B	gene-WDR5B	81.02	25.02	79.98	19.01	14	18.23
ACTRT1	ACTRT1	gene-ACTRT1	1	0	0	0	1	0
RD3	RD3	gene-RD3	5	1	7	3	15	10
LOC100299783	LOC100299783	gene-LOC100299783	2	0	0	0	1	0
GRIN2C	GRIN2C	gene-GRIN2C	20	26	8	1	6	3
ARMC8	ARMC8	gene-ARMC8	695	719	673	690	841	849
SERPINA14	SERPINA14	gene-SERPINA14	229	177	158	2238	1088	1795
LOC100139549	LOC100139549	gene-LOC100139549	0	0	3.35	0	3.1	10.18
SLC47A1	SLC47A1	gene-SLC47A1	2463	1347	2461	186	311	244
DMPK	DMPK	gene-DMPK	190	182	282	39	128	98
C19H17orf113	C19H17orf113	gene-C19H17orf113	2	0	0	0	0	0
LOC100299281	LOC100299281	gene-LOC100299281	510	249	452	313	272	309
DHRS13	DHRS13	gene-DHRS13	34	27	29	5	4	3
LOC132342862	LOC132342862	gene-LOC132342862	7	8.03	19	9	11.02	2
SMC1A	SMC1A	gene-SMC1A	147	174	174	56	164	93
SMYD5	SMYD5	gene-SMYD5	533	444	639	143	393	296
LOC100847997	LOC100847997	gene-LOC100847997	1	0	1	2	0	2
TUSC2	TUSC2	gene-TUSC2	521	614	445	746	965	963
CRHR2	CRHR2	gene-CRHR2	80	79	99	29	42	41
LOC107133032	LOC107133032	gene-LOC107133032	219	89	192	37	58	45
SLC22A20	SLC22A20	gene-SLC22A20	2	0	3	0	0	0
PDZD9	PDZD9	gene-PDZD9	24.75	10.01	35.24	0	10.03	6.02
TAFA4	TAFA4	gene-TAFA4	208	160	124	183	139	154
ATP2C1	ATP2C1	gene-ATP2C1	758	880	511	1337	1369	1387
TMEM230	TMEM230	gene-TMEM230	4728	1861	4543	642	1079	866
MAMSTR	MAMSTR	gene-MAMSTR	101	91	90	43	35	50
CROT	CROT	gene-CROT	8965.41	14730.8	10277	16973.1	16840.3	16291.1
EGR1	EGR1	gene-EGR1	47	130	122	34	186	127
THSD1	THSD1	gene-THSD1	69	106	107	53	115	88
KHK	KHK	gene-KHK	226	189	178	15	67	46
SLC12A2	SLC12A2	gene-SLC12A2	1266	1817	1495	3713	2697	2974
CD58	CD58	gene-CD58	9098.5	5370.01	9688	2140	5131	3931
CCN6	CCN6	gene-CCN6	120	144	164	95	177	130
IFNL3	IFNL3	gene-IFNL3	23.98	25.8	12.62	32.2	65.58	75.54
STOX2	STOX2	gene-STOX2	31	79	63	118	106	97
DNAH1	DNAH1	gene-DNAH1	22.07	27	27	10	21.97	17
ZIC4	ZIC4	gene-ZIC4	75	46	83	31	32	20
PSMC6	PSMC6	gene-PSMC6	1494.46	1288.09	980.82	2818.07	1283.29	1847.97
PROKR1	PROKR1	gene-PROKR1	53.53	52.43	52.32	43.85	61.35	56.89
ABCB1	ABCB1	gene-ABCB1	2031.98	1509.87	2301.93	794.11	1474.77	1201.63
TMEM252	TMEM252	gene-TMEM252	29.97	28.15	34.2	11.45	22.48	17.38
TRAT1	TRAT1	gene-TRAT1	1100	3361	1178	2093	1770	1773
PPP4R3B	PPP4R3B	gene-PPP4R3B	1420	3720.97	1822.92	2084	2905.93	2398
STRADA	STRADA	gene-STRADA	1380	1082	1741	725	939	828
LLGL1	LLGL1	gene-LLGL1	143	160	183	270	238	239
USP54	USP54	gene-USP54	869.53	649.63	964.86	1512.51	1450.82	1611.42
MTF1	MTF1	gene-MTF1	1146	3129	1688	1720	2629	2318
ITGB7	ITGB7	gene-ITGB7	3	6	3	0	5	1
CCDC81	CCDC81	gene-CCDC81	79	97	75	132	104	117
CHKB	CHKB	gene-CHKB	933	838	1035	230	484	390
ZSCAN10	ZSCAN10	gene-ZSCAN10	21	4	15	0	3	2
HUWE1	HUWE1	gene-HUWE1	360	350	386	262	397	317
CDH17	CDH17	gene-CDH17	19	24	16	0	21	23
TMPO	TMPO	gene-TMPO	1366.14	2044.48	1797.84	3694.65	3494.8	3191.6
GNAT3	GNAT3	gene-GNAT3	0	0	1	1	0	0
ACCS	ACCS	gene-ACCS	242	127	373	15	20	8
RRAS2	RRAS2	gene-RRAS2	2742	2757	6016	3597	2557	2837
OXCT1	OXCT1	gene-OXCT1	199	96	121	54	55	55
LTBP2	LTBP2	gene-LTBP2	11	1	4	4	3	4
MANSC4	MANSC4	gene-MANSC4	12	9	8	9	9	1
SV2B	SV2B	gene-SV2B	0	3	1	0	0	0
MAP10	MAP10	gene-MAP10	33	9	35	4	8	4
PPM1M	PPM1M	gene-PPM1M	13	14	12	2	4	6
ZNF502	ZNF502	gene-ZNF502	399	185	245	22	54	34
GP6	GP6	gene-GP6	11	5	0	1	5	10
CRYBA2	CRYBA2	gene-CRYBA2	6	1	3	0	0	1
LEF1	LEF1	gene-LEF1	1320.27	2199.2	1677.89	4303.76	4452.51	4220.71
TLNRD1	TLNRD1	gene-TLNRD1	0	6	0	1	2	3
EYA1	EYA1	gene-EYA1	1858	1894	1913	2704	2358	2497
EPS8L1	EPS8L1	gene-EPS8L1	436	312	415	68	183	117
SERPINB2	SERPINB2	gene-SERPINB2	0	0	0	4	0	0
MAPK14	MAPK14	gene-MAPK14	3972	3517	4149	920	1170	1080
LOC524601	LOC524601	gene-LOC524601	0	0	0	0	1	0
GTF2F2	GTF2F2	gene-GTF2F2	1239.8	1673.06	1561.95	1602.57	1897.64	1768.23
PLA1A	PLA1A	gene-PLA1A	84.6	50.85	96.51	46.08	61.71	59.53
PPP1R42	PPP1R42	gene-PPP1R42	5	2	2	3	1	1
PHETA2	PHETA2	gene-PHETA2	64	143	88	121	134	160
LOC783151	LOC783151	gene-LOC783151	6.68	5.13	6.27	8.21	4.62	7.06
SATB2	SATB2	gene-SATB2	204	125	204	254	229	240
KCNJ9	KCNJ9	gene-KCNJ9	51.01	37.64	52.63	24.37	54.37	31.75
RRP36	RRP36	gene-RRP36	920	760	909	166	418	321
LOC100196900	LOC100196900	gene-LOC100196900	42	35	40	39	52	54
H1-5	H1-5	gene-H1-5	0	0	0	0	7	3
LOC782251	LOC782251	gene-LOC782251	0	0	1	0	0	0
MOCS3	MOCS3	gene-MOCS3	273.48	247.17	355.01	119.96	212.98	173.8
TEX49	TEX49	gene-TEX49	15	3	9	0	1	1
LOC100847319	LOC100847319	gene-LOC100847319	1	0	5	0	1	1
PPHLN1	PPHLN1	gene-PPHLN1	414	224	373	333	321	348
RAPGEF1	RAPGEF1	gene-RAPGEF1	1996.81	1670.22	2625.79	387.67	941.59	730.98
MAP3K8	MAP3K8	gene-MAP3K8	9	13	9	1	3	1
KEH36_p11	KEH36_p11	KEH36_p11	22768	172938	11484	112208	38877	73982
SMIM33	SMIM33	gene-SMIM33	1	0	1	0	0	0
DLG4	DLG4	gene-DLG4	381	303	299	152	421	299
STC1	STC1	gene-STC1	29	47	164	660	280	482
NCCRP1	NCCRP1	gene-NCCRP1	43	30	52	13	28	26
EFCAB14	EFCAB14	gene-EFCAB14	2976	2294	3258	3798	4453	3998
CPSF3	CPSF3	gene-CPSF3	1291	867	907	272	420	320
TMEM14A	TMEM14A	gene-TMEM14A	129	122	130	154	138	161
MYH3	MYH3	gene-MYH3	36	48	44	25	52	41
GPKOW	GPKOW	gene-GPKOW	782.88	904.99	646	207	429	335
SULT1A1	SULT1A1	gene-SULT1A1	0	0	0	7	1	3
SPON1	SPON1	gene-SPON1	396	191	373	107	139	134
HOGA1	HOGA1	gene-HOGA1	461	346	486	74	193	153
RAB23	RAB23	gene-RAB23	385	565	400	583	582	514
PLA2G4A	PLA2G4A	gene-PLA2G4A	381	231	617	1119	556	777
MAPRE3	MAPRE3	gene-MAPRE3	209	230	293	416	679	582
LOC112444466	LOC112444466	gene-LOC112444466	5	0	2	0	0	0
ZNF516	ZNF516	gene-ZNF516	5	15	1	0	0	1
GGPS1	GGPS1	gene-GGPS1	1430	576	1195	80	259	188
EXOC3L2	EXOC3L2	gene-EXOC3L2	20	32	27	32	23	31
MAP2K2	MAP2K2	gene-MAP2K2	659	897	1169	232	314	293
RNF19B	RNF19B	gene-RNF19B	3107	4102	3614	9197	7017	8411
ANO2	ANO2	gene-ANO2	135	74	116	7	21	19
TLR8	TLR8	gene-TLR8	43.08	34	22.02	3	22.02	8.16
CARS2	CARS2	gene-CARS2	790	552	746	67	151.31	112.89
CLUL1	CLUL1	gene-CLUL1	1	0	2.3	0	7	8
UNK	UNK	gene-UNK	418	327	471	167	246	200
EXOC8	EXOC8	gene-EXOC8	73	172	101	150	197	196
MAML3	MAML3	gene-MAML3	459.85	380.94	449.12	195.86	285.12	210.84
PWWP3B	PWWP3B	gene-PWWP3B	0	0	0	12	0	2
SAMD1	SAMD1	gene-SAMD1	517	865	510	1598	1032	1411
RSPO4	RSPO4	gene-RSPO4	354	730	401	452	1044	821
LOC511175	LOC511175	gene-LOC511175	8	7	2	0	2	0
LDHA	LDHA	gene-LDHA	35705	14839	26713	3446	5990	4932
MRPL20	MRPL20	gene-MRPL20	23159	14504	17566	15815	11563	13896
FAM229B	FAM229B	gene-FAM229B	1420	878	1070	105	269	173
OR13J1C	OR13J1C	gene-OR13J1C	5.5	3.76	4.81	1	1.69	1
PHF19	PHF19	gene-PHF19	34	79	70	116	122	122
TTC5	TTC5	gene-TTC5	5025	3419	3797	7104	5830	7024
XKR5	XKR5	gene-XKR5	1	0	1	0	0	0
TEX28	TEX28	gene-TEX28	0	0	2	0	0	0
TCTN1	TCTN1	gene-TCTN1	3685.16	1897.71	3795.72	538.52	1281.67	1009.84
PPP2R5C	PPP2R5C	gene-PPP2R5C	2410	3108	2530	2895	3668	3305
CAPG	CAPG	gene-CAPG	517	558	609	224	326	294
MPZL1	MPZL1	gene-MPZL1	178	105	201	105	149	155
VPS9D1	VPS9D1	gene-VPS9D1	796	534	910	51	172	122
ARSB	ARSB	gene-ARSB	619	403	852	1238	1275	1218
TDH	TDH	gene-TDH	27.65	50.31	37.65	30.9	22.93	29.54
LOC104976614	LOC104976614	gene-LOC104976614	15.84	40	29.51	18.6	34.36	24.15
TSSK3	TSSK3	gene-TSSK3	7	1	2	0	0	2
PARPBP	PARPBP	gene-PARPBP	431.24	694.59	754	940.33	813.51	754.65
MAD1L1	MAD1L1	gene-MAD1L1	928	627	800	88	184	130
AMPD1	AMPD1	gene-AMPD1	9	2	7	0	1	1
DPYSL5	DPYSL5	gene-DPYSL5	6	12	6	2	10	8
LOC132343398	LOC132343398	gene-LOC132343398	135.91	212.91	173.21	109.97	177.93	148.4
INPP1	INPP1	gene-INPP1	39289	14597	17378	2968	6853	5421
C19H17orf114	C19H17orf114	gene-C19H17orf114	30.12	21.54	30.88	31.62	32.67	26.78
ANKRD11	ANKRD11	gene-ANKRD11	115	135	259	122	324	200
NPAS4	NPAS4	gene-NPAS4	1	1	1	1	0	1
NFKBID	NFKBID	gene-NFKBID	41	21	40	7	12	11
GUCY2D	GUCY2D	gene-GUCY2D	8	7	5	1	1	0
CPM	CPM	gene-CPM	797.9	269.65	531.91	251.99	432.59	341.64
UOX	UOX	gene-UOX	0	0	0	1	0	0
LOC618801	LOC618801	gene-LOC618801	4.65	4	0	1	1.52	2
SLC26A4	SLC26A4	gene-SLC26A4	383	236	441	659	469	488
DNAAF11	DNAAF11	gene-DNAAF11	191	57	152	59	66	60
CFAP299	CFAP299	gene-CFAP299	7	6	14	4	7	4
PLD5	PLD5	gene-PLD5	0	0	0	0	1	1
LOC780968	LOC780968	gene-LOC780968	2.86	2.26	2.76	0	2.79	1.14
GATD1	GATD1	gene-GATD1	447	382	401	811	562	760
SIPA1L1	SIPA1L1	gene-SIPA1L1	325	439	452	404	877	647
FBXO5	FBXO5	gene-FBXO5	9995	47771	17483	22059	27337	24175
DPYS	DPYS	gene-DPYS	17	0	90	28	0	6
LOC132342190	LOC132342190	gene-LOC132342190	38.74	23.18	30.27	9.07	22.49	14.01
ATG4D	ATG4D	gene-ATG4D	542.76	356.54	481.16	192.4	273	227.13
TGM3	TGM3	gene-TGM3	0	0	0	0	2	2
MTCH1	MTCH1	gene-MTCH1	1293	956	1920	198	419	368
HK1	HK1	gene-HK1	3482.37	2051.87	3150.37	187.85	584.87	434.9
CDC26	CDC26	gene-CDC26	3632	2868	2471	9663	5480	7849
GALNT12	GALNT12	gene-GALNT12	63	28	155	34	29	25
MRPL35	MRPL35	gene-MRPL35	2661	908	1863	249	290	284
LOC112442725	LOC112442725	gene-LOC112442725	23.56	70.25	16.85	0	13.46	10.17
TNKS	TNKS	gene-TNKS	101	90	146	44	128	85
TICRR	TICRR	gene-TICRR	1693.01	1325.44	1976.42	498.06	1386.77	1079.6
SLC30A4	SLC30A4	gene-SLC30A4	632	1062	576	1352	1008	1157
TUB	TUB	gene-TUB	47	115	147	60	126	93
TRMT13	TRMT13	gene-TRMT13	77	115	96	163	115	132
ARHGEF18	ARHGEF18	gene-ARHGEF18	589.94	477.14	790.56	92.75	290.67	208.11
KCNK1	KCNK1	gene-KCNK1	454	243	717	221	334	282
ARRB1	ARRB1	gene-ARRB1	109.77	107.21	78.68	35.44	76.13	53.84
LOC132346285	LOC132346285	gene-LOC132346285	0	0	0	0	0	1
SCAMP5	SCAMP5	gene-SCAMP5	161	169	175	43	120.04	108.74
RUNDC3B	RUNDC3B	gene-RUNDC3B	2046	2061.97	1986	1685.98	1884	1794.95
IL17RB	IL17RB	gene-IL17RB	89	92	127	59	135	104
ADAMTS20	ADAMTS20	gene-ADAMTS20	1	7	6	0	2	1
MCAM	MCAM	gene-MCAM	37	112	41	55	156	159
POLR3E	POLR3E	gene-POLR3E	48.41	35.26	47.67	43.05	42.54	43.16
AQR	AQR	gene-AQR	491	416.13	627.98	246	583.11	386.94
IPMK	IPMK	gene-IPMK	19	43	41	58	57	49
CDCA7	CDCA7	gene-CDCA7	1264	2039	1312	3814	2980	3474
GRHL3	GRHL3	gene-GRHL3	2597	2083	2506	494	1225	929
ADAMTSL2	ADAMTSL2	gene-ADAMTSL2	6	7	6	0	3	3
DENND5B	DENND5B	gene-DENND5B	240	172	260	253	245	220
CLMN	CLMN	gene-CLMN	8.85	13.13	9.01	8.02	14.32	10
SSTR3	SSTR3	gene-SSTR3	30.82	28.8	23.32	24.97	25.45	19
OVOL2	OVOL2	gene-OVOL2	18	10	8	9	10	12
RBL2	RBL2	gene-RBL2	576.21	300.47	718.38	838.99	852.09	784.95
PYGO2	PYGO2	gene-PYGO2	692	698	773	266	672	486
PPP1R10	PPP1R10	gene-PPP1R10	148	213	233	111	272	219
CSE1L	CSE1L	gene-CSE1L	3333	2746	2427	2336	3012	2734
RDH16	RDH16	gene-RDH16	1	0	0	0	0	0
LCA5	LCA5	gene-LCA5	286	782	716	1171	854	868
ASRGL1	ASRGL1	gene-ASRGL1	521	413	471	130	359	235
TOM1	TOM1	gene-TOM1	229	218	251	35	114	73
PTX3	PTX3	gene-PTX3	43	35	41	144	50	100
MRPL50	MRPL50	gene-MRPL50	683	252	644	164	213	193
SLC26A11	SLC26A11	gene-SLC26A11	50	28	56	4	32	20
RCAN3	RCAN3	gene-RCAN3	1745	2083	2303	3916	3374	3348
STYX	STYX	gene-STYX	497	1571	474	1632	1454	1422
POM121L2	POM121L2	gene-POM121L2	1	0	0	0	0	0
CINP	CINP	gene-CINP	5236	3934	4845	419	745	632
LOC132342596	LOC132342596	gene-LOC132342596	35.76	31.41	44.57	14.55	20.2	15.23
LOC527083	LOC527083	gene-LOC527083	0	1.02	0	0	1	0
PFKM	PFKM	gene-PFKM	34	20	68	0	10	9
SGMS1	SGMS1	gene-SGMS1	374.39	391.24	456.05	367.03	451.56	427.81
RIOK3	RIOK3	gene-RIOK3	11897	20445	13241	34224	23927	25852
PPP1R12C	PPP1R12C	gene-PPP1R12C	3070	1936	2714	198	603	431
GRAMD4	GRAMD4	gene-GRAMD4	112	83	165	18	51	45
LOC101903200	LOC101903200	gene-LOC101903200	7.03	8.62	13.18	1	4.45	6.63
ATG9A	ATG9A	gene-ATG9A	254	339	270	316	420	373
MRPS26	MRPS26	gene-MRPS26	642	1178	520	515	507	524
TMEM40	TMEM40	gene-TMEM40	6	4	18	0	0	0
ELP3	ELP3	gene-ELP3	442.99	174	235	137	175	166
ZNF787	ZNF787	gene-ZNF787	5	24	18	4	4	5
LOC132345390	LOC132345390	gene-LOC132345390	934	850	931	1236	866	1063
GPAT2	GPAT2	gene-GPAT2	240	148	195	29	42	43
MIGA1	MIGA1	gene-MIGA1	103	128	92	166	134	153
PELI1	PELI1	gene-PELI1	2369.59	2624.85	2349.53	6489.55	4296.84	4830.94
PPT1	PPT1	gene-PPT1	250	185	217	368	360	387
SLC35C2	SLC35C2	gene-SLC35C2	161	87	124	26	43	35
MUC4	MUC4	gene-MUC4	99	104	90	11	84	43
RFC4	RFC4	gene-RFC4	2761	1372	2955	701	1296	973
GNB2	GNB2	gene-GNB2	5846	4950	8508	11542	11084	12545
NUP50	NUP50	gene-NUP50	527	891	539	111	331	226
SULT4A1	SULT4A1	gene-SULT4A1	432	719	795	1016	958	1014
KAT2A	KAT2A	gene-KAT2A	3349	3909	2736	4621	5462	5464
C7	C7	gene-C7	1	41	1	4	2	6
ARRDC4	ARRDC4	gene-ARRDC4	28	23	60	40	87	70
LOC107131467	LOC107131467	gene-LOC107131467	0	0	0	0	3	0
GLYCTK	GLYCTK	gene-GLYCTK	8	2	6	2	4	1
MTUS1	MTUS1	gene-MTUS1	957	1127	1216	266	966	624
HARS1	HARS1	gene-HARS1	751	472	541	75	172	149
AKAP17A	AKAP17A	gene-AKAP17A	0	0	0	0	7.02	2.59
LOC132344360	LOC132344360	gene-LOC132344360	60.78	109.97	54.93	176.51	176.09	194.79
LEMD3	LEMD3	gene-LEMD3	485	393	392	319	436	344
PLEKHF2	PLEKHF2	gene-PLEKHF2	2291	4741	2502	8958	7450	7142
HOXA7	HOXA7	gene-HOXA7	146	533	158	204	313	264
PYM1	PYM1	gene-PYM1	1745	906	991	1119	1078	1153
GTF3C2	GTF3C2	gene-GTF3C2	2724	2105	2847	1621	2022	1988
DYNLRB2	DYNLRB2	gene-DYNLRB2	54	40	58	185	132	144
DIMT1	DIMT1	gene-DIMT1	6423	1834	6163	472	959	704
CNOT10	CNOT10	gene-CNOT10	1745	1407	2126	450	1137	848
MR1	MR1	gene-MR1	77	45	64	7	9	12
FFAR1	FFAR1	gene-FFAR1	0	0	0	0	2	1
SLITRK6	SLITRK6	gene-SLITRK6	142	55	144	30	10	24
LIX1	LIX1	gene-LIX1	750.95	288.32	637.17	112.5	176.1	125
LOC511302	LOC511302	gene-LOC511302	1	1	6	1	1	3
ATL3	ATL3	gene-ATL3	1717.75	1543.66	1780.67	1144.76	1598.28	1283.67
LOC101903205	LOC101903205	gene-LOC101903205	103.21	51.02	112.43	38.38	63.58	46.71
F8	F8	gene-F8	33	34	28	20	19	19
KPNA5	KPNA5	gene-KPNA5	227	745	357	582	734	581
ACHE	ACHE	gene-ACHE	2	0	1	5	2	1
TCAIM	TCAIM	gene-TCAIM	236	304	198	267	281	251
MIEF1	MIEF1	gene-MIEF1	262	140.98	216	166	357	241.23
TNFRSF12A	TNFRSF12A	gene-TNFRSF12A	201	121	96	119	132	126
EGR3	EGR3	gene-EGR3	0	0	3	0	0	0
OASL	OASL	gene-OASL	6	0	6	0	3	0
IFRD1	IFRD1	gene-IFRD1	823	965	781	2266	1551	1780
WDFY1	WDFY1	gene-WDFY1	1503	1122	1466	126	201	205
ZBTB6	ZBTB6	gene-ZBTB6	238.53	344.02	316.12	298.6	355.01	286
PPP1R3A	PPP1R3A	gene-PPP1R3A	4	0	0	0	0	0
PRRT3	PRRT3	gene-PRRT3	16	4	14	7	5	7
FBXL19	FBXL19	gene-FBXL19	38	63	44	24	87	71
TXNIP	TXNIP	gene-TXNIP	649	489	660	901	501	662
ACTN2	ACTN2	gene-ACTN2	52	53	77	4	9	4
MARCHF7	MARCHF7	gene-MARCHF7	1257	2110	1574	2226	2198	2196
ATG9B	ATG9B	gene-ATG9B	144.63	118.81	114.6	6.61	47.01	34.4
IL27	IL27	gene-IL27	0	1.65	0	0	0	0
RPL36AL	RPL36AL	gene-RPL36AL	3199.93	1620.97	1993.97	259.98	235	218.99
KLK15	KLK15	gene-KLK15	33	15	32	0	3	4
RAP2B	RAP2B	gene-RAP2B	161	130	222	117	152	164
HEBP2	HEBP2	gene-HEBP2	1	7	10	2	5	5
CHAD	CHAD	gene-CHAD	38.92	24.74	29.58	12.46	19.45	19.67
TLR3	TLR3	gene-TLR3	17.01	9.97	24.11	34	19	24.52
CAMK2G	CAMK2G	gene-CAMK2G	1592	2711	1560	1250	2158	1801
HMGB2	HMGB2	gene-HMGB2	7640	20993	8329	31054	26078	27091
FGF14	FGF14	gene-FGF14	35	64	45	39	73	66
TRPM5	TRPM5	gene-TRPM5	2	12	1	0	0	0
LOC101906565	LOC101906565	gene-LOC101906565	6057.47	8550.95	5339.09	14973.4	9680.9	12424.7
KIF3B	KIF3B	gene-KIF3B	1146	1705	1208	1026	1519	1308
PRICKLE2	PRICKLE2	gene-PRICKLE2	89	53	93	129	147	126
CSRNP3	CSRNP3	gene-CSRNP3	29	5	22	19	13	15
MTMR9	MTMR9	gene-MTMR9	197	327	239	543	490	415
NSDHL	NSDHL	gene-NSDHL	1371	1005	1220	303	753	576
GLMP	GLMP	gene-GLMP	118	213	185	78	238	158
POLR2D	POLR2D	gene-POLR2D	3788	1617	3897	634	907	883
LOC132345822	LOC132345822	gene-LOC132345822	159.21	101.29	109.89	99.01	148.99	145.72
DMRTA2	DMRTA2	gene-DMRTA2	5	9	8	0	4	0
LOC132345569	LOC132345569	gene-LOC132345569	126.3	168.57	190.9	300.13	299.27	275.29
TOPORS	TOPORS	gene-TOPORS	1932	1465	1740	1297	2139	1751
TCEAL9	TCEAL9	gene-TCEAL9	1	0	0	3	4	3
CLDN19	CLDN19	gene-CLDN19	2	1	0	0	0	0
C1QL4	C1QL4	gene-C1QL4	18	19	4	7	20	18
RNF165	RNF165	gene-RNF165	0	10	2	8	7	5
DHRS9	DHRS9	gene-DHRS9	0	1	1.15	0	0	0
MVB12B	MVB12B	gene-MVB12B	1159	1658	1391	684	1237	1007
FXR1	FXR1	gene-FXR1	1716	1376	1035	796	1167	972
DNAH2	DNAH2	gene-DNAH2	113	45	101	7	13	8
ZMYM3	ZMYM3	gene-ZMYM3	136	139	168	183	307	288
CASP3	CASP3	gene-CASP3	402	544	367	335	414	369
FAM120C	FAM120C	gene-FAM120C	147.82	109.51	210.94	72.93	132.79	98.11
LOC112445612	LOC112445612	gene-LOC112445612	91.3	45.59	155.63	5.94	12.23	7.17
FAM200B	FAM200B	gene-FAM200B	174	120	219	259	549	378
SCLY	SCLY	gene-SCLY	488	212	244	49	151	121
LOC615271	LOC615271	gene-LOC615271	3.92	2.01	3.14	0	0	1.06
FAAP20	FAAP20	gene-FAAP20	489	426	473	59	103	95
CA7	CA7	gene-CA7	3	0	0	0	0	0
ENTPD5	ENTPD5	gene-ENTPD5	1326	1608	1131	1624.98	1423	1406
CNOT9	CNOT9	gene-CNOT9	1074	569	780	1081	1224	1199
ZNF461	ZNF461	gene-ZNF461	259	267	218	77	143	117
LOC100336448	LOC100336448	gene-LOC100336448	526.24	757.3	502.25	799.09	630.24	712.23
PDIA5	PDIA5	gene-PDIA5	4422	5463	3859	5242	7872	7012
LOC782443	LOC782443	gene-LOC782443	3	3	2	2	3	1
TMEM67	TMEM67	gene-TMEM67	44	24	37	60	46	51
WDR47	WDR47	gene-WDR47	4221	6028	4537	10206	7311	8399
KCTD20	KCTD20	gene-KCTD20	12	14	22	11	48	25
C19H17orf80	C19H17orf80	gene-C19H17orf80	129	59	102	14	30	25
AGO1	AGO1	gene-AGO1	301	390	373	301	601	489
TAS2R16	TAS2R16	gene-TAS2R16	1	0	0	0	3	1
LOC521746	LOC521746	gene-LOC521746	1	5	2	1	0	0
CLDN12	CLDN12	gene-CLDN12	905	1468	1054.67	1688.25	1491	1565
PRKCE	PRKCE	gene-PRKCE	77	98	99	101	148	112
ITGAM	ITGAM	gene-ITGAM	1	0	1	7	0	4
C13H20orf173	C13H20orf173	gene-C13H20orf173	0	0	1	0	3	0
WDR31	WDR31	gene-WDR31	1104.42	533.63	882.1	93.86	168.37	141.04
SKA3	SKA3	gene-SKA3	2048	3452	1809	3880	4004	3907
CXHXorf38	CXHXorf38	gene-CXHXorf38	536	390	478	222.02	356.09	289
RGS2	RGS2	gene-RGS2	10593.7	30297.2	22025	12158.7	32891.7	23861.2
P3H4	P3H4	gene-P3H4	43	54	62	22	24	16
MST1R	MST1R	gene-MST1R	259	241	336	57	101	97
PTMA	PTMA	gene-PTMA	2992.17	3298.6	3009.32	2442.45	3181.09	2846.6
GLIS1	GLIS1	gene-GLIS1	70	24	84	50	88	58
PRDM11	PRDM11	gene-PRDM11	25	23	31	2	8	10
NAPA	NAPA	gene-NAPA	566	531	604	44	117	119
ODAD2	ODAD2	gene-ODAD2	121.27	88.6	124.1	40.08	69.37	48.98
LOC112442231	LOC112442231	gene-LOC112442231	17	34	10	12	31	34
DIRAS3	DIRAS3	gene-DIRAS3	23.37	21.02	43.76	20.01	23.24	18.67
LOC112445816	LOC112445816	gene-LOC112445816	279.81	153.45	278.48	205.71	264.88	229.31
IQCN	IQCN	gene-IQCN	107.54	96.63	132.23	36.41	98.48	77.89
ASGR2	ASGR2	gene-ASGR2	9	3	2	0	0	1
C1QTNF4	C1QTNF4	gene-C1QTNF4	0	0	1	0	0	0
PIK3R4	PIK3R4	gene-PIK3R4	376	548	479	861	1077	1011
CILK1	CILK1	gene-CILK1	126	208	146	183	282	253
NDUFV3	NDUFV3	gene-NDUFV3	4806	3051	4869	2221	2871	2770
ARMC3	ARMC3	gene-ARMC3	2	0	1	0	0	0
BTBD3	BTBD3	gene-BTBD3	34	41	66	37	87	66
PPP1R2	PPP1R2	gene-PPP1R2	320	1108	885	437	934	721
FOSL2	FOSL2	gene-FOSL2	1475	1126	1811	479	787	630
TUBA4A	TUBA4A	gene-TUBA4A	136	43.95	163.81	29	11.02	21
LOC286807-2	LOC286807-2	gene-LOC286807-2	2425.22	3235.37	1871.47	4147.66	3929.74	4045.75
EPPK1	EPPK1	gene-EPPK1	5	1	31	1	17.64	14
RHPN1	RHPN1	gene-RHPN1	8	3	6	0	1	0
EEF2	EEF2	gene-EEF2	1476	1712	1729	351	708.99	598.98
MUC19	MUC19	gene-MUC19	3	13	15	0	15	8
LOC132343977	LOC132343977	gene-LOC132343977	18.77	34.82	0	0	11.96	3.83
RBM12	RBM12	gene-RBM12	190	142	219	131	171	156
EDIL3	EDIL3	gene-EDIL3	41	11	29	25	43	46
LOC785868	LOC785868	gene-LOC785868	0	0	0	0	1.1	1.08
TMEM150C	TMEM150C	gene-TMEM150C	177	189	235	117	189	182
LOC104968501	LOC104968501	gene-LOC104968501	0	2.81	0	0	0	0
SERGEF	SERGEF	gene-SERGEF	217	91	138	32	62	58
KIF26A	KIF26A	gene-KIF26A	3	0	3	3	5	1
B3GALT4	B3GALT4	gene-B3GALT4	90	77	92	8	18	21
OSCAR	OSCAR	gene-OSCAR	10	11	11	3.88	3.23	2.36
NPFF	NPFF	gene-NPFF	1	3	0	4	0	1
LOC112445797	LOC112445797	gene-LOC112445797	7.51	35	19.85	67.26	16.24	31.86
DEDD	DEDD	gene-DEDD	4716.97	3248.84	4364.96	719	1845	1348.94
SCYL2	SCYL2	gene-SCYL2	500	1039	383	1119	1005	1044
PTPN1	PTPN1	gene-PTPN1	1126	802	1145	372	1158	916
LOC538810	LOC538810	gene-LOC538810	0	1	0	0	1	0
AOPEP	AOPEP	gene-AOPEP	409	406	470	303	450	373
SKAP1	SKAP1	gene-SKAP1	171	102	118	29	65	52
LEAP2	LEAP2	gene-LEAP2	725	387	606	71	143	133
GADD45G	GADD45G	gene-GADD45G	104	35	87	102	47	76
SEPTIN5	SEPTIN5	gene-SEPTIN5	67	85	69	3	38	20
SLU7	SLU7	gene-SLU7	125	383	199	265	388	284
DSC3	DSC3	gene-DSC3	0	0	0	1	0	0
DNMT3L	DNMT3L	gene-DNMT3L	1	0	0	0	0	0
B3GNT3	B3GNT3	gene-B3GNT3	1749	1172	2020	153	728	511
LHCGR	LHCGR	gene-LHCGR	314.85	176.58	233.77	126.07	248.26	168.52
UBE2S	UBE2S	gene-UBE2S	2142	3678	2462	3588	4580	4427
SAP130	SAP130	gene-SAP130	2403.33	2638.95	2771.64	633.53	1594.22	1106.1
LOC788414	LOC788414	gene-LOC788414	21.19	30.23	41.97	11.47	30.65	34.25
ANAPC11	ANAPC11	gene-ANAPC11	5914.77	10699.8	7161.49	14846.7	13810.8	15600.8
GPR179	GPR179	gene-GPR179	347	272	314	18	87	77
NIFK	NIFK	gene-NIFK	7458	8575	7638	3854	7240	5527
MAGED4B	MAGED4B	gene-MAGED4B	20	25	42	60	22	41
CD200R1L	CD200R1L	gene-CD200R1L	0	0	0	0	1	1
OR13J1F	OR13J1F	gene-OR13J1F	2.61	0	0	0	2.06	1.54
ATP6V1B2	ATP6V1B2	gene-ATP6V1B2	4919	4009	4319	4723	5486	5248
TERB2	TERB2	gene-TERB2	8	1	4	0	1	0
CAPZA1	CAPZA1	gene-CAPZA1	8390	12923	6544	14930	11044	12877
GLRX3	GLRX3	gene-GLRX3	3857	2522	5504	228	816	552
CDYL2	CDYL2	gene-CDYL2	116	164	217	64	197	157
HTR2B	HTR2B	gene-HTR2B	5	0	9	4	2	4
PGRMC1	PGRMC1	gene-PGRMC1	5860	6693	5862	9764	8072	9083
NUS1	NUS1	gene-NUS1	350	463	354	1077	882	975
LOC786836	LOC786836	gene-LOC786836	201.38	136.54	249.09	166.32	162.37	154.21
MYOM2	MYOM2	gene-MYOM2	2	0	2	9	2	7
LOC100336532	LOC100336532	gene-LOC100336532	1.4	0	0	0	2.18	0
CHM	CHM	gene-CHM	248	316	256	305	393	306
ZNF619	ZNF619	gene-ZNF619	70.01	41.47	56.12	39.93	37.39	24.25
CCNL1	CCNL1	gene-CCNL1	189.02	184.06	300.25	137	236.1	191.39
SKIC3	SKIC3	gene-SKIC3	366.05	233.04	458.18	190	469.62	359.22
TOMM6	TOMM6	gene-TOMM6	13941.6	36251.8	13891.5	40384.4	33248.2	38069.4
NAP1L3	NAP1L3	gene-NAP1L3	9	2	10	3	7	7
B3GALNT1	B3GALNT1	gene-B3GALNT1	34	36	26	26	41	38
GDAP2	GDAP2	gene-GDAP2	3455.51	1966.94	2648.75	615.51	949.01	814.66
DMKN	DMKN	gene-DMKN	109	42	10	4	6	13
COX6B1	COX6B1	gene-COX6B1	4592	3242	3767	1646	1752	1782
H3C13	H3C13	gene-H3C13	68	91.55	111.9	20.18	33.75	27.47
DNASE2	DNASE2	gene-DNASE2	421	340	354	46	143	96
MSH5	MSH5	gene-MSH5	616	997	992	615	1359	1044
LGMN	LGMN	gene-LGMN	1642	1969	2042	3936	3341	3820
USP31	USP31	gene-USP31	752	1828	1092	1958.03	2368.06	2137
OR1D3B	OR1D3B	gene-OR1D3B	0	0	1	0	0	0
NTMT1	NTMT1	gene-NTMT1	300	93	234	12	53	25
OR13C7B	OR13C7B	gene-OR13C7B	2	0	7	0	0	0
SDCBP	SDCBP	gene-SDCBP	5064.55	8140.63	4564.54	10206.6	8729.35	9637.47
NUDT11	NUDT11	gene-NUDT11	1535.79	2082.7	2074.2	3894.75	2570.56	3005.27
PYGL	PYGL	gene-PYGL	9	10	7	13	10	17
SNPH	SNPH	gene-SNPH	20	30	32	6	9	2
B3GNT4	B3GNT4	gene-B3GNT4	882	652	1172	228	494	419
NUBPL	NUBPL	gene-NUBPL	312.29	214.36	265.04	86.79	114.78	110.5
NOD1	NOD1	gene-NOD1	1765	1533	2295	717	1395	1132
CDH22	CDH22	gene-CDH22	44	27	18	6	11	5
NUBP1	NUBP1	gene-NUBP1	3046.75	1236.63	1595.24	294.38	555.89	483.92
DSCAM	DSCAM	gene-DSCAM	36	18	78	11	9	18
DGKI	DGKI	gene-DGKI	532	468	516.97	281.04	456	372
FAM136A	FAM136A	gene-FAM136A	477	1299	284	383	659	526
SLC16A6	SLC16A6	gene-SLC16A6	25	29	26	44	33	40
RIN3	RIN3	gene-RIN3	24	15	46	11	26	29
AKAP1	AKAP1	gene-AKAP1	936	869	1088	294	735	521
LOC101902029	LOC101902029	gene-LOC101902029	232	345	133	134	149	145
YBEY	YBEY	gene-YBEY	242	131	252.96	52	77	57
DIP2B	DIP2B	gene-DIP2B	395	398	679	950	823	898
OOSP2	OOSP2	gene-OOSP2	80655	204035	85356	251524	146498	188539
LOC132345520	LOC132345520	gene-LOC132345520	17.09	2.3	7.74	3.39	5.26	4.22
PIGA	PIGA	gene-PIGA	160	40	131	42	43	52
LY75	LY75	gene-LY75	28	15	30	73	55	55
LOC510988	LOC510988	gene-LOC510988	1	0	0	0	0	1
PRORSD1	PRORSD1	gene-PRORSD1	154	83	139	21	6	18
RREB1	RREB1	gene-RREB1	192	290	220	261	202	240
SP1	SP1	gene-SP1	439	353.94	335.73	512	673	621
TOX4	TOX4	gene-TOX4	1235	1381	1620	850	1906	1481
OR4F68	OR4F68	gene-OR4F68	8	6.01	8	1	2	1
HSPA9	HSPA9	gene-HSPA9	922	560	630	214	425	352
APOBEC1	APOBEC1	gene-APOBEC1	1	0	7	1.02	0.97	1.01
SLC35E4	SLC35E4	gene-SLC35E4	8	5	5	1	0	0
SURF1	SURF1	gene-SURF1	716	500	899	152	209	229
LSM5	LSM5	gene-LSM5	3238	681	2419	2980	476	1465
ZBTB1	ZBTB1	gene-ZBTB1	49	103	73	220	106	138
GTF2F1	GTF2F1	gene-GTF2F1	3321	2622	2706	209	581	457
SRRM3	SRRM3	gene-SRRM3	22	25	32	18	34	30
RPS15A	RPS15A	gene-RPS15A	5569.23	5020.95	7637.08	993.93	1305.62	1088.46
DUSP21	DUSP21	gene-DUSP21	4	0	0	7	3	7
GINS4	GINS4	gene-GINS4	1843	1928.89	1726	803	1465.11	1213
MYO15A	MYO15A	gene-MYO15A	140	58	129	10	21	21
LRRC72	LRRC72	gene-LRRC72	10.09	10.78	4.15	10.32	1.13	6.13
ATP6V1E2	ATP6V1E2	gene-ATP6V1E2	0	0	1	0	0	0
UTP3	UTP3	gene-UTP3	1206	1514	1111	1139	1896	1509
MT4	MT4	gene-MT4	64	186	111	278	152	234
LARGE1	LARGE1	gene-LARGE1	50	31	107	63	49	62
LOC281806	LOC281806	gene-LOC281806	1571	745	1091	191	248	236
MBNL1	MBNL1	gene-MBNL1	74.19	199.03	153.04	222.85	221.41	235.55
NUP160	NUP160	gene-NUP160	1220	1259	1299	2194	2346	2187
NAXD	NAXD	gene-NAXD	1161	1263	1787	64	452	275
HAND1	HAND1	gene-HAND1	1	3	5	3	1	4
SERPINB1	SERPINB1	gene-SERPINB1	0	9	4	0	2	6
GSX1	GSX1	gene-GSX1	31	88	99	210	166	190
FGA	FGA	gene-FGA	12.09	5.66	7	7.32	12.4	11.25
SLC1A1	SLC1A1	gene-SLC1A1	55	26	79	20	36	23
FREM3	FREM3	gene-FREM3	1	0	1	0	1	0
DHX57	DHX57	gene-DHX57	653	430	473	681	743	743
TUT7	TUT7	gene-TUT7	665.05	993.94	740.78	660	826.89	710.83
GDPD3	GDPD3	gene-GDPD3	0	0	1	0	0	0
PTPN21	PTPN21	gene-PTPN21	438	921	753	1222	1278	1237
MOK	MOK	gene-MOK	89	49	79	10	25	13
TBR1	TBR1	gene-TBR1	1	0	1	0	0	1
IQGAP1	IQGAP1	gene-IQGAP1	4169	5681	3147	10694	10491	10263
FOS	FOS	gene-FOS	16	28	24	31	24	29
ZNF226	ZNF226	gene-ZNF226	9766	4129	5472	933	1638	1408
FIGNL1	FIGNL1	gene-FIGNL1	557	235	572	50	136	97
LOC112449363	LOC112449363	gene-LOC112449363	4.28	22.33	27.76	23.53	25.88	21.69
PUS7	PUS7	gene-PUS7	12	5	6	26	23	15
TUBB6	TUBB6	gene-TUBB6	408.03	181	304	31.1	67.82	54
LOC618012	LOC618012	gene-LOC618012	1	0	0	0	0	0
BAZ2A	BAZ2A	gene-BAZ2A	1039.28	2504.46	1765.42	1824.15	3391.27	2808.98
KCNQ2	KCNQ2	gene-KCNQ2	4	9	7	0	0	2
C19H17orf58	C19H17orf58	gene-C19H17orf58	696	180	570	71	88	73
SECISBP2L	SECISBP2L	gene-SECISBP2L	284	1417.01	664.81	638.52	1083	872
PRODH	PRODH	gene-PRODH	102	128	114	10	19	17
FLACC1	FLACC1	gene-FLACC1	4.93	2.04	2	1.04	2.01	0
LOC112443216	LOC112443216	gene-LOC112443216	6660.62	22631.3	15253.9	6079.01	9964.09	8805.1
RBM11	RBM11	gene-RBM11	2	0	0	9	1	2
EPHA6	EPHA6	gene-EPHA6	638.8	559.48	712.34	436.64	523.16	489.07
SLC43A1	SLC43A1	gene-SLC43A1	10	39	14	6	23	12
NTN1	NTN1	gene-NTN1	188	213	158	163	148	167
LOC788142	LOC788142	gene-LOC788142	466	274	419	118	282	231
GUCY1B1	GUCY1B1	gene-GUCY1B1	76	35	55	49	48	40
ING4	ING4	gene-ING4	886	1564	1078	617	1090	917
LOC101903086	LOC101903086	gene-LOC101903086	14	9	10	15	12	13
DPH2	DPH2	gene-DPH2	1966	1702	2755	324	736	582
SPACA4	SPACA4	gene-SPACA4	43	9	14	3	12	5
FBXL21	FBXL21	gene-FBXL21	95.56	85.83	92.62	71.41	52.68	64.79
STKLD1	STKLD1	gene-STKLD1	40	25	63	5	13	11
DIAPH1	DIAPH1	gene-DIAPH1	158.35	342.36	352.87	188.7	434.06	347.2
CORO1A	CORO1A	gene-CORO1A	1	0	0	0	0	0
CEP76	CEP76	gene-CEP76	69	282	77	320	325	283
C4H7orf57	C4H7orf57	gene-C4H7orf57	170	256	170	506	391	436
RRM2	RRM2	gene-RRM2	782	1147	611	1055	1213	1049
LRRC30	LRRC30	gene-LRRC30	3	3	8	3.85	1.07	0.75
OS9	OS9	gene-OS9	134	131	133	23	82	63
SLC4A1AP	SLC4A1AP	gene-SLC4A1AP	2505	2854	2234	638	1846	1192
MRE11	MRE11	gene-MRE11	941	877	936.75	1064.21	1194.04	1034
COG5	COG5	gene-COG5	2088	1134	1833	467	785	645
COPS8	COPS8	gene-COPS8	932	1153	969	1084	1457	1316
NGLY1	NGLY1	gene-NGLY1	4660	10058	5021	13528	9892	11010
LOC522479	LOC522479	gene-LOC522479	0	0	0	1	0	0
NCBP2	NCBP2	gene-NCBP2	1401	1086	1280	448	676	680
ADGRL3	ADGRL3	gene-ADGRL3	78	36	81	22	44	34
SIL1	SIL1	gene-SIL1	649	461	406	224	322	263
LOC101902154	LOC101902154	gene-LOC101902154	171.46	143.68	134.58	105.47	113.52	107
ASB6	ASB6	gene-ASB6	722	489	836	57	188	165
UNC93A	UNC93A	gene-UNC93A	14.57	9.67	17.92	12.23	18.33	9.32
SNX30	SNX30	gene-SNX30	564	628	1186	104	488	313
LOC100336029	LOC100336029	gene-LOC100336029	309.75	207.9	27.83	93.08	119.3	76.02
A1BG	A1BG	gene-A1BG	170	137	219	12	21	14
LOC132345335	LOC132345335	gene-LOC132345335	2.73	1.67	8.24	8.08	4.46	11.27
FMO5	FMO5	gene-FMO5	64	157	66	61	146	109
CEBPG	CEBPG	gene-CEBPG	1186	2670	1837	2120	2737	2416
ATRIP	ATRIP	gene-ATRIP	137	262	228	71	171	134
TNFRSF1B	TNFRSF1B	gene-TNFRSF1B	1	1	10	0	5	2
IQSEC1	IQSEC1	gene-IQSEC1	233	274	358	246	334	304
PATZ1	PATZ1	gene-PATZ1	272	283	395	251	445	371
RBM22	RBM22	gene-RBM22	2995	2766	2706	1954	2644	2308
BAG2	BAG2	gene-BAG2	1349	869	1655	854	1336	1088
PAQR5	PAQR5	gene-PAQR5	554	497	630	561	639	610
THNSL1	THNSL1	gene-THNSL1	253.7	246.8	189.57	263.07	169.65	233.95
SHROOM3	SHROOM3	gene-SHROOM3	956	843	1105	104	297	232
JAM2	JAM2	gene-JAM2	3	2	2	5	11	2
ISM2	ISM2	gene-ISM2	14.9	7.16	12.1	2.23	6.53	3.26
FIGNL2	FIGNL2	gene-FIGNL2	6	1.99	5	0	2.96	1
C16H1orf53	C16H1orf53	gene-C16H1orf53	253	550	397	830	664	738
SNRPN	SNRPN	gene-SNRPN	57.81	68.18	40.09	49.93	27.68	57.72
ALX4	ALX4	gene-ALX4	2	0	2	0	1	0
GCFC2	GCFC2	gene-GCFC2	123.94	123.01	120.12	182.85	165.54	165.3
CACNA1S	CACNA1S	gene-CACNA1S	4	0	2	0	1	1
CORIN	CORIN	gene-CORIN	223	207	159	243	271	244
COQ8A	COQ8A	gene-COQ8A	232	211	353	49	112	95
PLEKHG6	PLEKHG6	gene-PLEKHG6	33	15	31	6	18	18
LRRC40	LRRC40	gene-LRRC40	330	466	315	727	519	521
FAM241A	FAM241A	gene-FAM241A	26	57	40	69	47	40
VWA7	VWA7	gene-VWA7	18	22	43	23	52	44
WNT2B	WNT2B	gene-WNT2B	591	493	903	125	444	321
MRPL49	MRPL49	gene-MRPL49	557	345	474	347	357	385
ASNS	ASNS	gene-ASNS	2712	1721	2926	183	606	409
SMU1	SMU1	gene-SMU1	2560	1643	1396	2065	1996	2130
ISG20	ISG20	gene-ISG20	3	17	0	17	27	21
POLR1D	POLR1D	gene-POLR1D	7701	6610	11381	3595	4443	4006
GJD2	GJD2	gene-GJD2	14	36	49	22	63	35
CASZ1	CASZ1	gene-CASZ1	26	63	29	17	17	29
GIN1	GIN1	gene-GIN1	31	15	21	19	11	12
TMDD1	TMDD1	gene-TMDD1	0	1	0	0	0	0
KRR1	KRR1	gene-KRR1	195	270	214	199	278	236
CDKN2AIP	CDKN2AIP	gene-CDKN2AIP	596	530	614	955	640	733
ANKRD29	ANKRD29	gene-ANKRD29	23	1	21.04	5	17	13
EPM2A	EPM2A	gene-EPM2A	8	16	4	1	12	7
PC	PC	gene-PC	292	186	178	38	69	59
PAK5	PAK5	gene-PAK5	557	827	642	748	964	984
PDZRN4	PDZRN4	gene-PDZRN4	0	0	0	0	1	0
FAH	FAH	gene-FAH	6	2	2	0	1	1
DNTTIP1	DNTTIP1	gene-DNTTIP1	542	463	459	223	254	224
TMEM116	TMEM116	gene-TMEM116	69	51	74	41	41	43
PAX8	PAX8	gene-PAX8	110	81	218	15	69	45
MRPL40	MRPL40	gene-MRPL40	725	754	1471	71	123	111
SLC2A4	SLC2A4	gene-SLC2A4	11	5	6	2	3	3
LOC781726	LOC781726	gene-LOC781726	7	0	4	0	1	0
PKMYT1	PKMYT1	gene-PKMYT1	426	491	681	694	789	770
FEZF2	FEZF2	gene-FEZF2	2	0	4	3	4	1
SLC26A9	SLC26A9	gene-SLC26A9	65	66	112	84	122	102
ALKAL2	ALKAL2	gene-ALKAL2	6.41	9.06	4.28	0	2.11	3.07
LOC101907989	LOC101907989	gene-LOC101907989	1	2	1	4	2	5
MAP2	MAP2	gene-MAP2	98	155	156	345	288	284
C24H18orf54	C24H18orf54	gene-C24H18orf54	258.42	162.96	226.02	242.61	203.8	249.88
[truncated: 16,592 more rows]

## Sheet: Supplementary Table S2
Up-regulated gene set
	baseMean	log2FoldChange	lfcSE	stat	pvalue	padj
ZNRD2	986.012498000131	4.31485992334132	0.319748313847372	13.4946	1.68377850133045e-41	1.44308236456526e-37
LENG1	830.721620662317	4.21182009225976	0.311552471768618	13.5188145622795	1.21111653035834e-41	1.44308236456526e-37
HOXD4	624.19326000095	4.42878583193196	0.333126137226256	13.2946212771169	2.48729419526985e-40	1.42115699337068e-36
DDX39A	615.370636846052	3.9269009864393	0.298935731640193	13.1362716825228	2.04034681382647e-39	8.7433961839499e-36
TUBB4B	2762.54478382928	3.22951302868037	0.257666954825447	12.5336717347716	4.88477027034517e-36	1.19614067434267e-32
MRPL36	980.101854374089	3.69287599941248	0.300587945118204	12.2855093139556	1.08360417524086e-34	2.32175739597545e-31
FAHD2A	373.230842952784	3.84325148828502	0.316611310439066	12.1387056039007	6.58596324619776e-34	1.25433328892306e-30
NDUFAF8	541.443195768515	3.61328817123705	0.30092982783864	12.0070788502046	3.26163686606418e-33	5.5907717521206e-30
SNRNP25	5007.75720632666	3.42536194779711	0.290189375362688	11.8038847684068	3.72699558211874e-32	5.80767557028157e-29
C25H7orf50	811.863	3.60022204895524	0.307871941605525	11.6938946439237	1.36958807251424e-31	1.91994695844537e-28
NDUFS7	1116.21655316479	3.77009547828571	0.322542116680343	11.6886920600886	1.45611752288605e-31	1.91994695844537e-28
APTX	1675.8452572883	3.78838890451314	0.325066864809273	11.6541835377036	2.18464316617691e-31	2.67478346510274e-28
H2AL3	970.733040696752	3.81075296382421	0.327653303546687	11.6304426739321	2.88597046585838e-31	3.29789465035189e-28
GPX4	6429.88152085463	4.35877320217205	0.37705928384148	11.5599148170146	6.57740031102373e-31	7.04645117070361e-28
SHD	1412.8521241329	3.9593927730593	0.342811810913223	11.5497560090237	7.40303027002748e-31	7.46443187403183e-28
ACAA1	686.985633930636	3.59440711274589	0.316432342165788	11.3591647685074	6.67800339249134e-30	6.35931423059411e-27
CNPY2	2876.54567148834	3.36850205384407	0.299284719069441	11.2551755542938	2.18390806687666e-29	1.97022990391226e-26
POLR2I	1226.58866130574	3.48674734973462	0.310649477019543	11.2240567188055	3.10684024690266e-29	2.66271743360793e-26
EEF1D	2154.0218093005	3.15299861602419	0.28196028340073	11.1824210771666	4.97149032481906e-29	4.05791979322493e-26
ALAD	1686.41950447546	3.93272748843638	0.352159629203874	11.1674569209625	5.88414613991114e-29	4.58455222655531e-26
TOMM5	822.033341336005	3.75776874201266	0.336662527303969	11.1618265688947	6.26901359064688e-29	4.67205051988166e-26
UXT	1807.80430012842	3.10870951325283	0.281052506643332	11.0609563685476	1.94017645051282e-28	1.38569018909334e-25
CBR3	4521.83357364863	3.57867101774156	0.323965120121318	11.0464701150588	2.28004624248621e-28	1.56329090569825e-25
TMEM11	1391.76908465122	4.01160338769839	0.364068429913929	11.0188169533041	3.10107894944008e-28	2.04444593355202e-25
EIF6	1444.2692114866	3.94871340980319	0.36090060484097	10.9412767860092	7.31622251040328e-28	4.64471740928972e-25
YIF1A	506.187137435976	4.12773340905328	0.38066961990597	10.8433486498683	2.14473933519048e-27	1.31296346230357e-24
RPL38	1473.04832411653	3.68850015272027	0.341364860454005	10.8051547772512	3.25407758462663e-27	1.92338427165811e-24
PET100	467.043478958686	3.61648730655932	0.339077384933783	10.6656694526105	1.47334172487028e-26	8.41818350200046e-24
FAM162A	1962.03905683671	3.81351746641495	0.360776010210621	10.5703188640193	4.0910128406117e-26	2.26206616454597e-23
CHURC1	3821.95197931648	3.17717409315222	0.301062704630015	10.5531972054019	4.90973834931456e-26	2.62616890790897e-23
EXOSC1	950.498121885145	3.82985173282069	0.363003947872247	10.5504409945661	5.05592287270265e-26	2.62616890790897e-23
IMP4	813.612332267259	3.95973487577588	0.376035923607086	10.530203704456	6.26986515443418e-26	3.16093407682813e-23
POLR2G	6306.17918763561	3.8347476658991	0.364436776833106	10.5223948560362	6.81197533507169e-26	3.33611626338468e-23
NHP2	849.965996868189	3.63863794707399	0.346771208113377	10.4929067406436	9.31187656277937e-26	4.43374656007225e-23
H4C1	7081.30549593802	3.25451623944828	0.311534849780736	10.4467164483809	1.51686228477956e-25	7.02717200632605e-23
TKT	438.195864798446	4.26184218283597	0.409404552910175	10.4098553680985	2.23561043934751e-25	1.00843680370673e-22
TARBP2	1860.59842608535	3.16836888774627	0.304683832776793	10.3988743310426	2.5087931089018e-25	1.10264673537656e-22
GALNT7	119.618497594975	4.81476599360635	0.463909405368335	10.3786772544168	3.1004100206175e-25	1.32860320408511e-22
POLR2L	457.294598000729	3.22352580300566	0.312441576630646	10.3172114216296	5.89092608244455e-25	2.46283814583371e-22
UQCC2	2166.31276821366	3.26146974517785	0.316729275615391	10.2973422297038	7.24349244584699e-25	2.95620723843484e-22
RPL10A	3587.22798961754	3.05287113645171	0.297300699761242	10.2686308471639	9.75796509423652e-25	3.88979720186763e-22
HAX1	1329.39858189668	3.82912432140779	0.37377096042479	10.2445741559376	1.25174876519598e-24	4.87641490550554e-22
PIN4	514.935961813628	3.37221390651483	0.329317994807796	10.2399928327117	1.31246092628239e-24	4.99930949720141e-22
EMG1	731.193770292315	3.31041886638532	0.324423340515237	10.2040095547005	1.90252295035465e-24	7.08937954174544e-22
TTC9B	198.318281432957	3.96791560731105	0.389427066412909	10.189111003147	2.21782978791996e-24	8.08847242441191e-22
MICOS13	802.954504831251	3.29728511015492	0.323679700956557	10.1868764102617	2.26938861555199e-24	8.10408130399515e-22
ENO1	1106.22236481247	3.00769909744714	0.29582387227453	10.1671953460738	2.77792312437622e-24	9.71762862753731e-22
MRPL27	1304.75653730233	3.23600343586204	0.319921937524964	10.1149782378069	4.74122378100468e-24	1.62538633660402e-21
ASL	323.177946967533	3.16970103815334	0.313925675111691	10.096979283474	5.69700200235467e-24	1.91022552127106e-21
CCDC42	775.47042227394	3.61289834398356	0.357879016355009	10.0953064551838	5.79497853719708e-24	1.91022552127106e-21
DRC1	824.38330365079	3.85351374442572	0.382323019969274	10.0792093155557	6.82732972268554e-24	2.20806148635005e-21
EIF3F	1253.5111158545	3.57885929604964	0.355328726331148	10.0719672541035	7.34931364384869e-24	2.33286268831871e-21
C17H22orf39	847.680645695076	3.73324505304496	0.37084345832745	10.0669028109121	7.73763818200489e-24	2.41147011050447e-21
TRAPPC5	712.149194383093	2.78216340874169	0.276633421459309	10.0572208306035	8.53744066884657e-24	2.61321911615534e-21
ATP5MJ	1757.01831858999	2.94571660611854	0.293720752072918	10.0289699836641	1.13696439480958e-23	3.32768778072789e-21
MRPS6	3360.12841820574	3.63847163242328	0.362724986797387	10.0309373901933	1.11453409844406e-23	3.32768778072789e-21
MALSU1	857.927820150752	3.71080459055143	0.37295145241801	9.94983279054856	2.52607288222346e-23	7.21656921236539e-21
DDRGK1	1033.01147164731	3.44416749809877	0.346588469864517	9.93734009514253	2.86371637879823e-23	8.04704302442301e-21
DYNLRB1	1840.44673528181	3.71587952311752	0.375022260134643	9.90842389404678	3.82634472923416e-23	1.05786088715811e-20
HOMER3	292.319054916736	3.18822556639609	0.322320204344935	9.89148531000611	4.53252374211285e-23	1.23320618196121e-20
FHL2	297.545900265581	3.53714464257375	0.358079028032367	9.87811171743358	5.17997764839053e-23	1.38734370111034e-20
CYTH2	495.621789438928	3.3329232825294	0.338010251294615	9.86042071139546	6.17899401000931e-23	1.62944825116261e-20
GPRC5C	710.123244523633	3.05264206446918	0.309648094508565	9.85842354145262	6.30312167494212e-23	1.63699710045732e-20
CINP	2354.41353609058	2.65869929654414	0.2700294724374	9.84595967449627	7.13549545583662e-23	1.79866952365434e-20
LAMTOR4	1322.65036936035	2.68071495585411	0.272949276316377	9.82129350929982	9.11661445473739e-23	2.26475200534281e-20
TMEM126A	1108.91718162917	3.36386261136325	0.343130650316482	9.80344544639379	1.08809469960152e-22	2.66443303512423e-20
EIF1AD	1126.09022610316	3.44135509593645	0.351263915160445	9.79706410880424	1.15905516021675e-22	2.79822035229229e-20
SRM	640.075126058277	3.35541292446097	0.342866408567929	9.78635655349186	1.28855606738484e-22	3.06502122501713e-20
PPCDC	462.060303251394	3.32573803341819	0.339879572923344	9.78504828876042	1.30532961569483e-22	3.06502122501713e-20
COA4	719.870635469198	4.14512312964313	0.423709333916511	9.78294032687016	1.33281206175051e-22	3.08726102033319e-20
UQCR10	828.656666511992	2.9844743671069	0.309976938361817	9.62805292187029	6.08719340035542e-22	1.39120776100656e-19
GSDMC	730.493944741812	4.48277848749271	0.466551459486675	9.60832593348846	7.37380549914029e-22	1.66308421132584e-19
NDUFB9	2345.64878303471	2.91981084825123	0.305182936766373	9.56741185856808	1.09615295643206e-21	2.44015036703922e-19
CLTA	2956.53749229519	2.53761618551335	0.265712306642774	9.55023957142092	1.29396713001191e-21	2.84357571481207e-19
TMEM177	302.425449919376	4.25623742956141	0.447237812265429	9.51672088726568	1.78729798782453e-21	3.87798415307599e-19
MRPS24	980.041572672133	2.88163815650663	0.303143822277374	9.50584489849823	1.98430569604097e-21	4.25162299197979e-19
NELFE	779.976176573957	3.04771726016037	0.322383707092523	9.45369506308733	3.27076066922922e-21	6.92149489274791e-19
TBC1D25	874.974719902674	2.98401927119317	0.31590480648239	9.44594450594253	3.52213277885658e-21	7.36254609297325e-19
MRPL41	569.091453217488	2.54997660308657	0.270223761475651	9.43653729472765	3.85302153789929e-21	7.95718580495562e-19
MRPL17	474.754011440621	3.14746756942519	0.333919858767889	9.4258172635759	4.26768958148264e-21	8.70862703764214e-19
TSACC	1007.35732421425	3.91716260486406	0.416638918546821	9.40181637021951	5.36291470416799e-21	1.0814790699311e-18
TIMM23	6094.6389814947	3.09891738976225	0.329902517468435	9.39343359226943	5.80754936362442e-21	1.15752562374286e-18
ECSIT	1102.37610996693	3.07713867579652	0.327750604917244	9.38865902802372	6.07689776951338e-21	1.19728855939343e-18
RANGRF	1106.93323034537	2.73386474427391	0.291608010063398	9.37513596996031	6.90866652658195e-21	1.33057812283305e-18
ST6GALNAC4	247.081139719486	2.92603266048619	0.312088929023533	9.37563748141015	6.87589927654256e-21	1.33057812283305e-18
MYH2	630.874873483118	3.15065859272213	0.337194892535947	9.34373165923993	9.29973595782581e-21	1.75172279179222e-18
POLR1E	3946.62099929331	3.27640828981578	0.351492863241426	9.32140772248154	1.14806812758421e-20	2.13902562770879e-18
ATP6V1E1	1030.15098988485	3.06083477951494	0.328913473387024	9.30589661772027	1.3286650761203e-20	2.44888688922345e-18
FADS3	132.757742955046	4.08461668994455	0.439423299716751	9.29540307165657	1.46649485089673e-20	2.67416896161923e-18
MLN	535.837169347906	2.71917986841813	0.292584320419291	9.29366230056818	1.49068826692505e-20	2.68967237719603e-18
TIMM22	648.761419309738	3.20733230878464	0.346206302833609	9.26422275543066	1.96503245530355e-20	3.50860638712064e-18
TMEM147	2073.71077055144	2.69462225863015	0.291325564063523	9.24952215330679	2.2549850970868e-20	3.9441530152209e-18
WDFY1	688.609351780519	2.62987323080943	0.284597809394788	9.24066575354879	2.44968234716457e-20	4.24141465785333e-18
MYG1	638.537357276834	3.12315641710324	0.338137831408783	9.2363412993194	2.55069931194654e-20	4.37215369060756e-18
NAA38	1395.34745449633	3.01416777228201	0.32771276843954	9.19759027588236	3.66066610532246e-20	6.21262155557746e-18
EXOSC4	927.093663372328	3.38132826861182	0.36823414364514	9.18254954616685	4.21003293330279e-20	7.07491906958266e-18
DCTN3	558.437153794784	2.57725100825013	0.28092358239805	9.17420668727744	4.54911610893673e-20	7.57052419643538e-18
ADSL	1129.39110175458	2.56878630169652	0.281306989395252	9.13161207696559	6.74867535888992e-20	1.11229850314166e-17
MDH2	2189.13606956727	3.13212863648564	0.343319964366756	9.12306000690277	7.30325092533162e-20	1.19223832486771e-17
CENPM	3318.63151409596	2.91513507956031	0.320057999534044	9.10814628537423	8.38015168338825e-20	1.35513377363168e-17
TRMT1	687.572428062647	3.16772512975499	0.348095898004784	9.10015069959675	9.02065758954886e-20	1.44507562376128e-17
DDX56	336.096091099675	2.88551510180603	0.317760835382178	9.08077642210236	1.07803061206587e-19	1.71097432605751e-17
CZIB	1777.12127509187	2.66956316828974	0.294459878631244	9.06596572918131	1.23505273106404e-19	1.9422054002907e-17
DBNL	273.317052097424	2.94780324015758	0.325325735126167	9.0610822381278	1.29162579053388e-19	2.00540243933861e-17
FBL	1329.72351838842	2.46985769645492	0.272596432087317	9.06049164892881	1.298638765338e-19	2.00540243933861e-17
UQCC5	1386.86096019513	2.69145550495372	0.298617379071386	9.01305715468862	2.00390780162601e-19	3.06687353818495e-17
SNUPN	1035.70575270147	3.43039378019237	0.381449597688929	8.99304600391752	2.40471541891753e-19	3.64771920315622e-17
SLC35B1	2079.05703595162	3.42666364926953	0.381232935619374	8.98837253843865	2.5091825341258e-19	3.77279805416232e-17
COMMD4	736.790883409141	3.2344343200183	0.360276244041867	8.9776508262988	2.76609322494341e-19	4.12292208423957e-17
DMAP1	423.263302214459	2.79238021562155	0.311284404114637	8.97051114257943	2.95141581865131e-19	4.36122573685363e-17
AIP	207.312495535786	3.69798977015849	0.412532983918212	8.96410690615624	3.12805431736149e-19	4.56650691100129e-17
NUDT16	617.05562712928	2.96973926879991	0.331626299553096	8.95507766664457	3.39496547692153e-19	4.85483027538382e-17
ARPC5L	1068.27236059393	2.63639772432066	0.294406593012593	8.95495476967084	3.39874939061932e-19	4.85483027538382e-17
LPCAT3	379.335211427131	3.20583637698617	0.358150375810913	8.95109036177223	3.5198808759456e-19	4.98630397475897e-17
MPV17L2	1124.89123756697	3.45565334550156	0.386515521510984	8.94052930136561	3.87310740328553e-19	5.44171590161618e-17
NPDC1	276.624522385186	2.97872740651409	0.333268605561268	8.93791781406328	3.96571848768963e-19	5.52653500792585e-17
TUFM	1632.80901922337	2.95075784612949	0.330733370896071	8.92186306490592	4.58508922069184e-19	6.338146317087e-17
MGC148328	1796.72684468417	3.26614869698568	0.366756484131679	8.90549680319494	5.31474862774667e-19	7.28800849825645e-17
PRDX2	31967.7096413424	2.95079932129458	0.331610147949091	8.89839873581789	5.66581495300208e-19	7.7077566753499e-17
CD164L2	1597.08710797241	2.75642710883469	0.310037155942772	8.89063473844884	6.07608062489548e-19	8.20079511742782e-17
NOP2	671.824804166824	3.09554818769271	0.348644925714255	8.87879891368268	6.75861622048063e-19	9.05073754962956e-17
LDHB	2864.93067136693	3.30910360583751	0.3732826320099	8.86487428579251	7.65904392587012e-19	1.00987439948723e-16
LOC100847716	545.230063518324	3.24055321975895	0.36562554264808	8.86303838700359	7.78627558418039e-19	1.01881335716363e-16
ATP5IF1	3741.77703139839	2.59692646466602	0.293165651918745	8.85822212687381	8.13005965991429e-19	1.05573751992872e-16
PEX11B	283.353948585753	3.81369300380619	0.430746997374312	8.85367286841969	8.46853572567436e-19	1.09142233739687e-16
MRPL30	969.220936603881	3.5126689897105	0.398234761363481	8.82059862801475	1.13849417520711e-18	1.45633795949441e-16
NUPR2	81.7204934348094	4.20772297710049	0.477146047808467	8.81852212006485	1.15980295390836e-18	1.47260610614394e-16
SMPD2	114.048636839075	3.53794630315171	0.402356655131874	8.79306023158021	1.45540398074435e-18	1.83434409073081e-16
RPL26	2784.72580749197	2.93134430545929	0.333418641969522	8.7917828713586	1.47205052697216e-18	1.8417823418124e-16
LOC786914	100.957310390103	3.66589	0.417299946331744	8.78477264205231	1.56681114133236e-18	1.93213739378259e-16
FANK1	9134.98490052817	3.07866387737895	0.350439340122648	8.78515487531014	1.56149247581031e-18	1.93213739378259e-16
ATP5MC1	5414.54813765531	2.77858443398917	0.316713978243447	8.77316640522057	1.73711034380121e-18	2.12684345736404e-16
IRF1	219.205899440021	3.00765275907643	0.34301214006353	8.76835659087567	1.81292892259883e-18	2.20393011789125e-16
RHOT2	235.84525062038	2.91024372521008	0.331992806444297	8.76598428857336	1.85151842458223e-18	2.23499136026507e-16
MANBAL	862.231721587771	3.12465637753616	0.356942530277736	8.7539480798348	2.06015902821558e-18	2.46945355962541e-16
COX7A1	730.23487024914	2.45432036287645	0.280552090757614	8.74818061861062	2.16820031497221e-18	2.58091122214852e-16
MED18	1037.36164114774	2.72884810155587	0.312053742547839	8.7448017103577	2.23407637166203e-18	2.64098641976958e-16
SLC47A1	1040.27284819383	2.76525362101266	0.316947973713881	8.72462943558346	2.67053677529142e-18	3.13531992227878e-16
SSBP1	1433.85642609995	3.44949869964991	0.395481481484223	8.72227616500301	2.72664314607584e-18	3.17941429706708e-16
NDUFAF3	267.707620995231	3.10378976056603	0.355961351365708	8.71945717887012	2.79538681956459e-18	3.2375490185241e-16
DUS3L	293.285215144122	2.73419648679103	0.313658166616768	8.7171219429198	2.85362748714385e-18	3.28282072195522e-16
TBL3	227.331345118655	3.10842171087464	0.356663682002474	8.71527398983417	2.90056306984187e-18	3.31457010534397e-16
RPS4Y1	2205.28245808604	3.48650681118556	0.401034706268669	8.69377826080173	3.50581580316974e-18	3.97968136967765e-16
EIF3G	742.465731207233	2.95309247271788	0.341284468449753	8.65287683946466	5.02172087492131e-18	5.66298141559383e-16
EXOSC6	214.399354184634	3.78329857267585	0.438630369982068	8.62525450034505	6.39502798162621e-18	7.16452121784673e-16
CCDC167	3749.22775644351	2.68814407787618	0.311815240914848	8.62095152882623	6.64000145915305e-18	7.39066655917808e-16
KIF19	219.267466039361	3.7043003642174	0.430202882845567	8.61058935662027	7.26859173701077e-18	8.03812457832914e-16
NDUFA8	2670.72439722075	3.17702049855898	0.36908269125598	8.60788266105802	7.44223775618701e-18	8.1773972678719e-16
RGS10	1183.14458456612	3.09154123467334	0.359302333379306	8.60428933371182	7.67910507382534e-18	8.38391974970957e-16
DDX28	917.533850063592	2.92066526924193	0.339594884940782	8.60043952002172	7.94113881815026e-18	8.6151304102477e-16
ARHGDIG	87.5147674324099	4.02188741654325	0.467951838454723	8.59466100149191	8.35109647027921e-18	9.00290217591547e-16
PHB2	1873.38136074597	2.27079764391008	0.264591957633599	8.58226253064966	9.30250325117018e-18	9.96588801426925e-16
NDUFA7	1541.43068490224	2.75367446807964	0.32091862603694	8.5806003287658	9.43792705541643e-18	1.00481681774468e-15
NDUFA5	735.106827387302	2.99146775896018	0.348903234657684	8.57391810051622	1.00022569600604e-17	1.05832522563207e-15
RHOD	388.160839605465	3.02666413682027	0.353509865875403	8.56175294945527	1.11164206712059e-17	1.16614745872104e-15
EXOSC5	497.821371709764	3.47250488019327	0.405603471269798	8.56132929366238	1.11573527349776e-17	1.16614745872104e-15
SLC2A8	459.54251752293	3.27980503167709	0.383423617896604	8.55399844607782	1.18896508919586e-17	1.23515458144886e-15
UBE2F	828.841719212324	3.05345379456547	0.357336152586547	8.54504581320221	1.28485294328958e-17	1.32672676511606e-15
PHPT1	1000.13178902167	2.78564062759774	0.326087350764808	8.54262092983452	1.31211271236251e-17	1.3467619163237e-15
CCDC107	775.456455993247	3.55329217311679	0.416182289399123	8.53782648523313	1.36770094363194e-17	1.39546201635685e-15
VDAC3	3891.38436555019	2.9414448627556	0.345598465861494	8.51116296313206	1.72197418526623e-17	1.73625644174402e-15
DYNC2I2	248.517250769818	2.85995815679521	0.336154465081048	8.50786901225798	1.77159170828165e-17	1.77583938430735e-15
CD52	1092.66749741553	2.99715914185791	0.352382645088101	8.5054107619533	1.80953762686812e-17	1.80333049198526e-15
C7H19orf53	608.822215254894	3.06455397134586	0.360573889330254	8.49910118849176	1.91064299479683e-17	1.89308274993136e-15
USE1	1559.0574989105	3.02834515911051	0.356362940262367	8.49792393361928	1.9301151754747e-17	1.9013853001616e-15
PSMD6	905.26245849218	2.56668860499315	0.302120201412541	8.49558749462228	1.96934238251848e-17	1.92894273021424e-15
SDHAF3	1185.9759725829	2.46991964038659	0.290965937420018	8.48868998992545	2.08979370375419e-17	2.03529283386651e-15
MRPL40	478.937506390652	2.95370200928065	0.348370669209833	8.47861852428673	2.27883521610328e-17	2.20686522255516e-15
DHRS12	256.780548899264	3.47339922631152	0.41038244080514	8.4638105360867	2.58780102546622e-17	2.49199423469194e-15
FIGLA	5444.31112131589	3.17988245758788	0.375838066094036	8.46077804368081	2.65599490493617e-17	2.54337478578273e-15
NDUFC2	632.711105057089	3.00678633909213	0.355558873354769	8.45650766839963	2.75504156584122e-17	2.62356486000469e-15
FUOM	142.88788615154	3.68339338136192	0.435807040723609	8.4518904863172	2.86623389387045e-17	2.71437100413444e-15
CTNNBL1	654.004068443294	2.67635374586401	0.316825370268513	8.44740982578439	2.97836745952676e-17	2.80506574855759e-15
NDUFAF5	188.947663320559	2.79694897342774	0.332791356395577	8.40451207543715	4.29644092442654e-17	4.02433299921286e-15
ZNF691	610.905549627274	3.05418919802685	0.363567920237801	8.4006014502852	4.44197594508417e-17	4.13803856927651e-15
LSM10	632.516710184159	3.17662496416826	0.378399906556752	8.39488834200291	4.66337203029087e-17	4.32080324168734e-15
NDUFS5	2776.65970788539	2.38200819523172	0.284309990440608	8.37820785523651	5.37396797176043e-17	4.9524293012874e-15
SLC10A4	938.030719804391	3.32619466991225	0.397289234816996	8.37222451155617	5.65405905947212e-17	5.18268590044982e-15
NAGK	369.463098963732	2.57607181853515	0.307784992525262	8.36971223775217	5.77591089811741e-17	5.26621748428886e-15
VTI1B	818.109180410395	3.15318388204657	0.376838759095252	8.36746169533361	5.88726521379384e-17	5.33934460474287e-15
WFDC1	97.0020643830954	3.79787923395046	0.454038422487173	8.36466485181164	6.02860429482615e-17	5.43875295882185e-15
OSER1	4359.26632326572	3.32465977201346	0.397639481992563	8.36099009925689	6.21940665359099e-17	5.58151044236666e-15
WDR5	4242.13494236736	2.25668695856332	0.269955274234999	8.35948460336006	6.29928459944441e-17	5.62375194370191e-15
RASSF7	321.635785707809	2.80802438772992	0.336208640058575	8.35202922578284	6.71000528639075e-17	5.95938863285097e-15
MED22	532.776569534468	2.86530796907372	0.343477972312209	8.34204286750958	7.30179725864861e-17	6.45155189744824e-15
RPL36AL	1124.47178492415	2.89533252772607	0.347345066556927	8.3356086108439	7.71005651906428e-17	6.7773373740144e-15
RPUSD4	289.116623969528	2.94837913144073	0.353914903100479	8.33075721200604	8.03269121540478e-17	7.02491633281905e-15
XAB2	943.066412489985	2.69095390063132	0.323050484937282	8.32982467478342	8.09621649270569e-17	7.04453029956692e-15
C3H1orf50	1088.02914383671	3.32529028700056	0.399394491679563	8.32582911450983	8.37405335486012e-17	7.24947719978068e-15
DGCR6L	365.248099984526	2.49706186460362	0.300480002947677	8.31024307810072	9.55062310530908e-17	8.22649400241723e-15
PTPMT1	934.219496213536	3.21093417560072	0.386489497381175	8.30794678085117	9.73721779653432e-17	8.34528251251974e-15
MRM1	487.695183095301	2.95407027284687	0.356035225358582	8.29712922329993	1.06657344385848e-16	9.09558975182996e-15
TIMM17B	3116.18418954117	3.18689495611846	0.385501459408614	8.2668816896501	1.37508300481163e-16	1.16109841307764e-14
RPS3A	4437.71430820702	2.49729320142027	0.302458698981984	8.25664201368867	1.49827936106047e-16	1.25892188862439e-14
PFDN1	9901.04042751177	2.70051888009323	0.32718886006656	8.25370056775121	1.53563818368666e-16	1.28401824910113e-14
ITGB1BP1	1964.47893764354	3.29097115980016	0.398971702181452	8.24863302787181	1.60216603108001e-16	1.33314213294866e-14
MRPL55	925.375725747797	3.02476816148097	0.367024562614307	8.24132352324221	1.7031600568037e-16	1.41033171660252e-14
HAGH	682.145176303484	2.77936019254978	0.337290064317412	8.24026701816577	1.71826748057315e-16	1.41600110021655e-14
RSPH9	136.463222497373	3.47424574884986	0.421814211805473	8.23643597492648	1.77416558618267e-16	1.45507044558647e-14
NDUFA9	819.159969447727	2.73849494253692	0.332661727392053	8.23207095088975	1.84004208896917e-16	1.50191244985812e-14
PDLIM2	695.368089568965	3.35374521776153	0.408055720531959	8.21884132242882	2.05478697849349e-16	1.66924661603587e-14
MRPS15	691.682875816325	2.52294661154121	0.307995987157295	8.19149182697867	2.58007941665795e-16	2.08609156985537e-14
TUBA1B	18532.2075606373	3.20994647005265	0.391948512931958	8.18971462869128	2.61846286533974e-16	2.1071864776896e-14
RPLP2	1902.24446651686	2.18320524674118	0.267026301140098	8.17599329137149	2.93438321908542e-16	2.35038611020295e-14
ARPC4	1925.58417032194	2.69925551095624	0.330176177132182	8.17519766084039	2.95381229727469e-16	2.35494402732955e-14
PDZD11	3505.0760582923	3.35324839511774	0.410480660370091	8.16907766639831	3.10756061835392e-16	2.46605076662984e-14
ABAT	751.718119720877	2.99072625203302	0.367027220746809	8.14851346978469	3.68425018381991e-16	2.91021808298881e-14
MVK	472.015246153656	2.88819464063491	0.35471893438988	8.14220601334021	3.88140086047303e-16	3.02998767672945e-14
TM2D3	1437.02977277716	2.74941911178867	0.338138753589344	8.13103816880964	4.25629288778644e-16	3.30122698595237e-14
PPA1	6429.58741062672	2.28929936836853	0.281626035030481	8.12886268885174	4.33336837498219e-16	3.34586789709773e-14
C8H9orf85	1526.81931938907	2.87608110738277	0.35453688590307	8.11221969205508	4.97033320267031e-16	3.82047001914672e-14
DHX58	2124.63	2.38322040110182	0.293895721692452	8.1090680305845	5.10094829727656e-16	3.90336405194721e-14
LOC786820	76.3251227060265	4.54176532663327	0.560453443698312	8.10373346385944	5.32978027161208e-16	4.06034505047568e-14
CMC4	451.175526718443	3.17287706297276	0.391577325931968	8.10281099760105	5.37036360705543e-16	4.07315940657244e-14
ZBTB48	317.154958823753	2.73571277794371	0.338712893876567	8.07678959792021	6.64941301928695e-16	5.02103914377082e-14
MVP	4721.71545306669	2.00499509789974	0.248270557911698	8.07584723200587	6.70097328369037e-16	5.03777995858494e-14
ATP5F1D	1023.89805511877	2.46502966408711	0.305383539951938	8.07191397570104	6.92046295303408e-16	5.18007229161385e-14
LOC101904468	302.169013299525	2.6210858696507	0.325043685037201	8.06379569980178	7.39613235975872e-16	5.51204803385322e-14
MRPL28	365.65830331165	2.96463696538614	0.368061585513722	8.05473073547799	7.96539629919257e-16	5.91059991188138e-14
LCMT1	863.597228037445	2.81671298884633	0.34987586862043	8.05060663358324	8.23846602889679e-16	6.0868769914362e-14
PMM1	220.004405027745	3.12845552674514	0.388647805611714	8.04959009564223	8.30717870671097e-16	6.11130258419454e-14
MISP3	1701.97579354466	2.49908585996631	0.310483824129905	8.04900502294993	8.34698226318493e-16	6.11434286210482e-14
EEF2KMT	522.86943415874	2.85952069725963	0.355378730479578	8.04640360271634	8.52624872306023e-16	6.21908210050959e-14
RASGRP2	2411.03861904019	2.33179916801702	0.289826619005429	8.0454969112873	8.58961687831077e-16	6.23875520809851e-14
RNASEH2C	233.39144177238	2.55729798907071	0.318411556037307	8.03142329661894	9.63483034014033e-16	6.96838088018335e-14
MLH1	5882.75897971513	2.71730829832757	0.339212219226426	8.01064391054187	1.14109401472915e-15	8.21827416238334e-14
FADD	205.575373953183	2.6834950159673	0.335479324327181	7.99898778069012	1.25446164977197e-15	8.99695696181643e-14
HEXIM2	2971.20919349899	2.41425536988629	0.3018796571504	7.99740993704482	1.27063651025484e-15	9.07499184261592e-14
ARHGAP22	557.950789949139	2.50406055294985	0.31350632943698	7.98727272092669	1.37956675398769e-15	9.81209698344523e-14
UBXN6	782.54010495403	2.30784367333353	0.289143409977526	7.98165752251768	1.44381168109201e-15	1.02266016634703e-13
MRPL58	1303.28393020754	2.4906745849179	0.312070192389914	7.98113580103139	1.44992835232552e-15	1.02276633280706e-13
UCK2	742.315952109932	3.01929703423635	0.37864476425462	7.97395690966432	1.5367313876964e-15	1.07955379985672e-13
MZB1	973.459369450948	2.86479551336174	0.359466176495565	7.96958295573348	1.59210728111321e-15	1.11389024104333e-13
RPL18	6892.26103895753	2.42640980970539	0.304637340358727	7.96491266253887	1.65340513596218e-15	1.15207387949299e-13
TCIRG1	362.869472943002	2.47718240362653	0.311189676453294	7.96036176990057	1.71536994153069e-15	1.19041118088168e-13
COG4	478.525112475759	2.90856808426743	0.36581430220909	7.95094141126546	1.85099476315729e-15	1.27935085626125e-13
CERCAM	201.606852763916	3.47514806783564	0.43738800090933	7.94522954587416	1.93831513834612e-15	1.33432368620043e-13
ACAA2	412.845406683051	2.76246449494972	0.348367303628491	7.92974675343151	2.19593225614334e-15	1.50561899210212e-13
ADA	261.543040882362	3.03202455851474	0.382654314624161	7.92366489188229	2.30610599488577e-15	1.57485907802139e-13
ARL13A	884.367	3.58761644134288	0.452852832402997	7.92225682305158	2.33237933951166e-15	1.5864807245464e-13
RFC3	3664.74843946496	3.14116542599459	0.396764221409095	7.91695736787669	2.4339315453426e-15	1.64901267267658e-13
MRPS2	816.92251192356	2.63759	0.333905503988133	7.89921796735565	2.80658715095351e-15	1.88657687664682e-13
MRPL14	2579.38611981114	2.58453413498373	0.327512448616048	7.89140732178293	2.98797683921262e-15	2.00066058597436e-13
U2AF1L4	532.775383721699	2.46376641441055	0.312496332926681	7.88414504367514	3.16696265809313e-15	2.11225318764102e-13
AGAP3	224.135522444966	2.5810259563944	0.327464148473831	7.88185811614324	3.22548160843602e-15	2.14294497093806e-13
GALK1	372.636866636159	2.73930635293771	0.347624595164715	7.88007060213833	3.27196148205214e-15	2.16543211443458e-13
TRMT2A	353.655406193063	2.60649232555571	0.330916092404773	7.8766	3.36420822013531e-15	2.21791896543613e-13
COX14	2105.42300039381	2.26017040392537	0.287595926490905	7.85884011468032	3.87706735559051e-15	2.54623799012172e-13
MVB12A	122.736914503497	2.90973289695631	0.370472671791435	7.85410940808722	4.02622718393175e-15	2.6341053496097e-13
ATP5PD	3641.67663083692	2.89565928867923	0.369169846381005	7.84370477996932	4.3744483561344e-15	2.85104255788972e-13
LOC616200	615.13679099817	2.29342584802987	0.292989239918603	7.82767943514589	4.96957091006286e-15	3.22664450641619e-13
APBA3	298.23330573561	2.4754125673223	0.316359659005084	7.82467832689921	5.08956606295279e-15	3.29208497679524e-13
GTF2F1	1475.20337907623	2.52256232939914	0.322607233282181	7.81929872971165	5.31184183852489e-15	3.42294289301335e-13
MT3	2293.57057616659	2.61974149939543	0.335463412729913	7.8093210764079	5.74968574454369e-15	3.6912121103829e-13
NDUFB10	323.669531693077	2.45690310586616	0.314756004004815	7.80573865027392	5.91540515872746e-15	3.78343133678162e-13
ENKD1	386.940453047144	2.84238321430451	0.364183236950706	7.8048161637084	5.95883414048273e-15	3.79704000007489e-13
TRIR	420.507647617431	3.20762504752914	0.411166151047398	7.80128675319719	6.12790889591319e-15	3.89031431054993e-13
HSH2D	1767.5298485424	3.10868962078442	0.398671774061735	7.7976165433348	6.30873656266842e-15	3.98909146092324e-13
DHRS7B	175.796494874238	2.7535897700473	0.353151513577725	7.79719090582706	6.33004420612054e-15	3.98909146092324e-13
ATXN7L1	1923.26069566773	2.4982121735551	0.320509277482029	7.79450814398087	6.46598437631017e-15	4.05983290089131e-13
WDR74	303.662301254734	2.90024257483507	0.372293375794352	7.79020730263306	6.68993425961723e-15	4.18511544321529e-13
FKBP2	565.328187770533	2.47126142933221	0.317351758968556	7.78713638570715	6.85449506311981e-15	4.27246908643406e-13
RPS4X	11515.2940102314	2.21512500259481	0.284973996009997	7.7730776618548	7.66017430925858e-15	4.75735680561599e-13
NOL12	4322.91904694918	2.9668575704552	0.381709456321937	7.77255454722852	7.69188633449701e-15	4.75980590828929e-13
NR2C2AP	500.323628708436	2.92988384953637	0.377118795350238	7.7691270911473	7.90288438841755e-15	4.87278206121817e-13
MTHFSD	376.133803570594	3.01527696696602	0.388170725339288	7.76791439985707	7.97889504045507e-15	4.90201576661077e-13
GTF2H5	1391.65717531069	2.46433012980969	0.317297542330464	7.76662217964202	8.06068239679618e-15	4.93457703441012e-13
FKBP4	1153.97931942485	2.75149125333509	0.354350586343763	7.76488415533706	8.17198808777313e-15	4.98491273354161e-13
SHFL	337.00567317448	2.91490311693525	0.375601104188139	7.7606351111129	8.45051233772725e-15	5.13653304897102e-13
FAU	29503.1736528032	2.51900975736354	0.324926438804545	7.7525539830842	9.00625092209124e-15	5.45498752846523e-13
BBLN	786.960105317287	2.85435292745584	0.368390901164462	7.74816348187046	9.32310635926828e-15	5.60727600365676e-13
C15H11orf52	771.011431513972	2.78380869706898	0.359278349637627	7.74833412555131	9.31058885861299e-15	5.60727600365676e-13
GALT	230.221354316716	2.5407311527571	0.328335282591679	7.7382215298402	1.00817074986628e-14	6.02127345765083e-13
IDH3G	338.73957331356	2.87703578928227	0.37259759255456	7.7215630126783	1.14911769417399e-14	6.83924527633208e-13
C15H11orf71	215.639272020565	2.7553252324562	0.35721117548327	7.71343513743244	1.2247561395319e-14	7.26420241789493e-13
NAPSA	101.798791560149	3.43580738933884	0.446078876925557	7.70224183897463	1.33699541990593e-14	7.90256499745088e-13
HAVCR2	108.729473888974	3.52934340352384	0.458528921402065	7.69710096526083	1.39187917084883e-14	8.19869445619234e-13
OGFOD2	163.268680576275	2.8978466007859	0.376739688677456	7.69190687330762	1.44958117531453e-14	8.50933935824188e-13
SERTAD1	283.672520037775	2.28551161079197	0.297387702157917	7.68529294993623	1.52647292607139e-14	8.93012710777808e-13
TMEM179B	568.921353562812	2.94320116233432	0.383152572384863	7.68153830735079	1.57189459470581e-14	9.16457321355517e-13
CDKN2AIPNL	1141.3165120707	2.77595078936293	0.361600650954888	7.67684123917477	1.63059308300229e-14	9.47457492737024e-13
RPS15A	3251.36403288629	2.09025891424138	0.272514965557231	7.67025366833443	1.71656528529309e-14	9.94042079567866e-13
ALKBH6	153.071556826664	2.78320017730472	0.36313795332192	7.6643054019678	1.79801592713235e-14	1.03770340090827e-12
METTL13	489.129884986309	2.90915158096387	0.37978928548786	7.65990956597658	1.86064055336182e-14	1.07024294379781e-12
CYC1	1050.74469668028	2.64253941810207	0.345565376637553	7.64700284448262	2.0571777722567e-14	1.1793339195402e-12
TSTD3	143.133916435291	3.24827991967634	0.425204408184879	7.63933735669077	2.18342524860342e-14	1.24753640621037e-12
RAI1	1170.80922684245	2.41354242027323	0.31611277518581	7.63506763956172	2.25701899647776e-14	1.28530108367526e-12
QTRT1	373.721190465416	2.32213346146241	0.30429082407184	7.63129637098153	2.32404707139049e-14	1.3190891010167e-12
XBP1	1138.60989933051	2.79763378725908	0.366650375861231	7.63024933681761	2.34300110854192e-14	1.32545815186525e-12
BPNT1	858.469467686305	2.88869102522036	0.378784679900903	7.62620871038421	2.41758313704469e-14	1.36315107079221e-12
GATD3	183.804648123395	2.89210283600847	0.379471370311532	7.62139929985802	2.50940365428062e-14	1.41028485370571e-12
PSRC1	407.494437486033	2.46719430698632	0.323923908078918	7.61658601125927	2.60473045801259e-14	1.45907466603901e-12
NUDT16L1	670.490123744067	2.64766248121417	0.347766482614651	7.61333427335479	2.67113767002618e-14	1.49111942682049e-12
RNF121	1058.65190495755	2.84145	0.373239583811977	7.61293841147195	2.6793348314609e-14	1.49111942682049e-12
ATP6V1F	2189.98328477634	2.31147230671828	0.303718547120717	7.61057343593688	2.72882464072342e-14	1.5137470280466e-12
EMC7	855.758914356732	2.25685281997299	0.296767626803822	7.60478103450574	2.85386667615977e-14	1.57800415148563e-12
SRP68	965.366595621966	2.44914701826332	0.32220270212776	7.60126157257423	2.93257673137403e-14	1.61631182483866e-12
ACCS	114.559166198226	3.76077782136724	0.494810005959985	7.60044820450008	2.95106862511306e-14	1.62129061868791e-12
KLC3	186.324422415779	2.86758490232829	0.377326127753648	7.59975175692182	2.96699343852793e-14	1.62483177411525e-12
MIIP	260.566182245598	3.18481539448828	0.419407323421229	7.59360940221263	3.11115279847136e-14	1.69835255154769e-12
TGM7	950.766321154906	2.68337033425978	0.353680355677208	7.58699286286854	3.27415114370083e-14	1.781657928704e-12
SUCLG1	663.071060891459	2.6212268200788	0.345534479086595	7.58600654559248	3.29915765306118e-14	1.7895842193393e-12
DTYMK	229.888061579999	2.47962726483489	0.327282187957915	7.57641984828623	3.5522098736822e-14	1.91473048568511e-12
COASY	819.73698009504	2.14706495212625	0.283514898356252	7.57302337398986	3.6463666500119e-14	1.95932196701737e-12
PAAF1	444.458986057284	2.37865569674641	0.314128534925316	7.5722369421547	3.668515562927e-14	1.96506328950412e-12
HDGFL1	115.78954899724	3.19401909053963	0.421907351413612	7.57042767763582	3.71997488216072e-14	1.98642023224663e-12
SPATS1	256.586078486011	2.74521025677739	0.362731904286393	7.56815219267265	3.78570322520242e-14	2.015240341093e-12
LANCL2	359.832708790503	2.96309287265868	0.391652189406044	7.56562315444306	3.86009604982484e-14	2.04848007399528e-12
PMF1	336.273836985467	2.80042936677765	0.370224076795561	7.56414707281197	3.90417810082908e-14	2.06547891439232e-12
C26H6orf52	1076.23617477036	2.71660344831302	0.359177152972209	7.56340826757211	3.92642747691942e-14	2.07085825790387e-12
ACOT8	323.76822437484	2.51610483799106	0.333142502516453	7.55263834240663	4.265281898597e-14	2.24267475533286e-12
ECHS1	1044.21231858834	2.68037398205439	0.355077947345018	7.54869177907564	4.39651957819047e-14	2.30460984983984e-12
NQO2	382.750411717616	2.63446296302824	0.349034415254718	7.54786017621116	4.42467573841796e-14	2.31229776927507e-12
PATL2	1535.48	2.47440476529758	0.328006231451877	7.54377364827781	4.5656331965731e-14	2.37870877271913e-12
PAIP2	1635.89222871831	3.15476841618317	0.41825844670959	7.54262930253176	4.60589051545706e-14	2.38658566483976e-12
EFCAB10	617.841053246953	2.66603621615649	0.353466038446354	7.54255268165211	4.60859841935686e-14	2.38658566483976e-12
PRDX5	3356.15195312006	2.11317783093122	0.28021188055062	7.54135701448061	4.65105857597731e-14	2.40131912803696e-12
TIMD4	120.906634973528	3.69036835485037	0.489545257676752	7.53835993093641	4.75918786391302e-14	2.44976694220219e-12
C7H19orf38	133.50791296809	3.02515013018724	0.402063485074147	7.52406085727819	5.31006089218231e-14	2.72514232793105e-12
HHATL	205.566675011692	2.5778243679926	0.3428031561954	7.51983848866089	5.48439507519264e-14	2.80620943235454e-12
CHMP1A	925.35810339974	2.06288190424727	0.274569861419284	7.5131403482669	5.77255829029809e-14	2.94486373970237e-12
RPL34	3425.59504260688	2.12643207832386	0.283242425981339	7.50746315971729	6.02841415859373e-14	3.05719074238033e-12
MCTS1	259.44770372909	2.67375909302227	0.356129528777719	7.50782756543368	6.01166172756308e-14	3.05719074238033e-12
BCS1L	717.239151212132	2.64706197275122	0.352706951746705	7.50498950939928	6.14335207069349e-14	3.09741376153855e-12
LAMTOR2	1137.71557111419	2.62168906538215	0.349326660146049	7.50497847569395	6.1438695462523e-14	3.09741376153855e-12
PSMF1	643.748241697322	2.89459351936649	0.38582200690785	7.50240646604129	6.26567223181375e-14	3.14955682479529e-12
CHMP2A	2722.75123727991	2.69707284135715	0.359761145581947	7.4968430428872	6.53731804472826e-14	3.27649615803178e-12
AP5S1	520.928424575014	2.52204694015599	0.336461518216195	7.49579611221821	6.58971568600699e-14	3.29312876308588e-12
ZNHIT2	443.019986633516	2.31807551691019	0.309402244012891	7.49210958151167	6.77752973580759e-14	3.37714061632203e-12
AP3S2	898.486923555045	2.65631716691514	0.354614369722206	7.49072060727831	6.84964890186875e-14	3.40318353121543e-12
SMIM12	393.186048258656	2.5179538575149	0.336297842403439	7.48727330368728	7.03191758569574e-14	3.48364448949164e-12
RNF43	210.652152676976	2.63011317308546	0.351735177816356	7.47753804272219	7.57278501138652e-14	3.74078120692151e-12
LOC132344338	175.919125448533	3.50132997644151	0.468483740735029	7.47374918700079	7.79416333357915e-14	3.8390733822092e-12
EHD1	471.219236504494	2.15854943115169	0.288951086646293	7.4702935233948	8.00161329793737e-14	3.92996141948265e-12
SMARCAL1	766.084576646897	2.71546035652746	0.363529470946379	7.46971173879874	8.03706871529689e-14	3.93609699568297e-12
GPATCH3	236.015473990139	2.28874075672169	0.306457451112999	7.46838018918906	8.11879891497199e-14	3.96479578921752e-12
YIF1B	798.88370058874	2.69695779320576	0.361270389988106	7.46520575155509	8.31695495494471e-14	4.04770203282112e-12
SLC6A4	343.357843015367	2.61282869607066	0.350146604924884	7.46209918737092	8.51547403294944e-14	4.12326950279058e-12
A1BG	84.4365736738061	3.16380003845908	0.424567540466128	7.45181799575536	9.20626749992624e-14	4.42932049104046e-12
MAD2L2	14774.9809142121	2.87225543263135	0.385457496094655	7.45154903389405	9.22505930401635e-14	4.42932049104046e-12
SGF29	916.41935308563	3.32918896309572	0.446760402774132	7.45184430496373	9.20443135186686e-14	4.42932049104046e-12
DEDD2	390.397282845891	2.56788671591121	0.345398612500532	7.43456002130655	1.04916581707572e-13	5.02339420963543e-12
NDUFB11	875.810847146909	2.35305743479628	0.316617817411739	7.43185413263178	1.0708585663872e-13	5.11297679288104e-12
RRS1	848.564137647315	2.23680205496861	0.30104889880302	7.4300290214055	1.08573855035566e-13	5.16962346990178e-12
IPO4	417.236680150828	2.97142167800985	0.400041301341018	7.42778725108897	1.10429382374534e-13	5.24340732211049e-12
ZMAT5	137.646548960271	2.97213463921311	0.400166814990044	7.42723916096605	1.10887760277593e-13	5.25062734507798e-12
NSFL1C	1294.73298479949	2.10151815444756	0.283194423104933	7.42076108493448	1.16449211196341e-13	5.49877666423272e-12
FLAD1	1420.81065136199	2.81875393946889	0.380037883349614	7.41703409835011	1.19772119262191e-13	5.64014806668466e-12
CCT3	3670.90125349929	2.35210808715431	0.317184311527549	7.41558772508841	1.21086623941781e-13	5.68642690681113e-12
HGSNAT	315.213605617181	2.48935493060733	0.335890057674816	7.41121945627023	1.25143296391643e-13	5.86087771434197e-12
UNC119	21779.6191712971	2.26303480822522	0.30567539173453	7.40339219125171	1.32748940683736e-13	6.20013512877361e-12
TTLL11	230.897746722728	3.15360015442004	0.426054880279466	7.40186370439289	1.34286295054869e-13	6.25489506395517e-12
EIPR1	351.059579190945	2.82562261534798	0.381864758827722	7.39953753266548	1.36659593994011e-13	6.34818997466489e-12
WDR91	949.117438513883	2.46772353274539	0.333524829125466	7.39892001209024	1.37296517645787e-13	6.36053948369305e-12
LOC514011	233.629309738172	2.79598799533468	0.37819023598309	7.39307292814324	1.43473732091834e-13	6.59026050343512e-12
SLIRP	2583.13674587525	2.1958249172957	0.297010919766928	7.39307806938149	1.43468182407479e-13	6.59026050343512e-12
FAAP24	1333.17468969389	2.58761406998041	0.350019205269403	7.39277739913949	1.43793094235152e-13	6.59026050343512e-12
FAM174C	231.931224548646	3.15605010215655	0.427321531596645	7.38565662807646	1.51702834788362e-13	6.93423544295282e-12
GPR45	126.589458464988	2.81422499773963	0.3810995790354	7.38448729033682	1.53041973220797e-13	6.97684165685555e-12
COX5B	5715.94649582197	2.31077478741924	0.312965583526635	7.38347891605334	1.54206096449732e-13	7.01126445423039e-12
LRRC51	851.548502809541	3.02920512520491	0.410416765811105	7.3808025829995	1.57338160725557e-13	7.13474447882743e-12
DEF6	441.561967973024	2.55952526998915	0.347002070752504	7.37610949824766	1.62981986310681e-13	7.37117210382952e-12
PSMC1	1191.64816644564	2.47584766444386	0.33574377261616	7.37421768139354	1.65312890841579e-13	7.44336167396349e-12
NUDT8	109.277647018692	3.41883310835285	0.463626545075649	7.3741099267623	1.65446636589469e-13	7.44336167396349e-12
CARS2	361.212333661216	2.36410594186687	0.320748597290067	7.37058856013921	1.69876371771192e-13	7.60274383428199e-12
MRPL11	1360.52327682653	2.5559415753113	0.346761023830574	7.3709021477573	1.69477210609259e-13	7.60274383428199e-12
MYL5	85.9545515444189	2.94238599364326	0.39932089479003	7.36847490835765	1.72591007703315e-13	7.70412099750658e-12
ATP5MF	1745.71266195105	2.30924434199031	0.314086924251392	7.35224603028051	1.94903626046616e-13	8.67751442614297e-12
MLST8	225.893475165275	2.96049380586189	0.403531450447049	7.33646362032533	2.19311389500834e-13	9.73890292081296e-12
DRG1	1982.06248462008	2.42909038327171	0.331496376688034	7.32765289183743	2.34218396906571e-13	1.03206620600913e-11
TMEM270	170.809562861343	3.0113464257029	0.410948693188436	7.32779170640186	2.33975991457728e-13	1.03206620600913e-11
NOC2L	286.608710259643	2.33979701480342	0.319373831278303	7.32620141555844	2.36767865116128e-13	1.04062512203989e-11
ACBD4	224.201648056419	2.62503871898465	0.358511491568001	7.32204902973589	2.44212886293616e-13	1.07060181175419e-11
GRHPR	16067.5746963608	2.6005072208996	0.355517344683374	7.31471265689056	2.57932728237249e-13	1.12786349354966e-11
PSMD8	1093.75500622104	2.19363577244924	0.300190811546772	7.30747140842267	2.72216222675503e-13	1.18729218139461e-11
COX6C	4419.80569193835	2.25671146585066	0.308945483425005	7.30456208918316	2.78171197552864e-13	1.21018591300854e-11
ASPSCR1	372.441218907974	2.45621528580968	0.336423501080293	7.30096226310737	2.85716882352175e-13	1.23846993568747e-11
SMARCB1	643.187241484573	2.05657310402423	0.281692486086253	7.30077373591893	2.86117551211853e-13	1.23846993568747e-11
BID	395.991401391539	2.87206952716285	0.394199121710208	7.28583441460387	3.19685430859408e-13	1.38028412351665e-11
DUSP29	172.335278047053	3.28235868488123	0.450597327864233	7.28446105182012	3.22958759588898e-13	1.39091359249078e-11
GTSF1	5138.35315103649	2.84300843260563	0.390510191879592	7.28024131437326	3.33223573275855e-13	1.43152513020587e-11
HK1	1468.63038758397	2.5770654514418	0.354085694934848	7.27808405791708	3.38594349214775e-13	1.45096143497261e-11
RNF170	863.040620838642	2.47224640774503	0.339770131920029	7.27623229791993	3.43272290655622e-13	1.4673392354434e-11
ALDOC	461.335261304113	2.2141089103331	0.304459101857421	7.27227038648353	3.53495126405042e-13	1.50727859744001e-11
ZMYND19	580.423456247455	2.76306888236724	0.380034917443087	7.27057	3.57984819657022e-13	1.5226346882732e-11
NXF1	944.922878875178	2.58133588939711	0.355615922031427	7.25877478896738	3.90612198277059e-13	1.65729794323442e-11
MAP2K6	85.4488	3.60664248128437	0.497125454178551	7.25499459134311	4.01677885840935e-13	1.7000396644937e-11
SHARPIN	350.199111613673	2.64617766175028	0.364869776364483	7.25238929931788	4.09482894886105e-13	1.72880450769525e-11
MTRES1	778.131836454234	2.22882832064313	0.307343766937393	7.25190669344906	4.10944960175956e-13	1.73071438879019e-11
LOC132342133	292.224000034198	2.19428098904259	0.302684171754372	7.24940777816173	4.18597860925317e-13	1.758624003461e-11
TMSB10	2896.88201866957	2.05165967574072	0.28317108754305	7.24530068921252	4.31480863010728e-13	1.80831625253469e-11
VPS37D	147.192090288754	2.96765792964095	0.40968161779248	7.24381519881663	4.36235733911925e-13	1.82378456463032e-11
RPS19BP1	233.982929057184	2.72322009822966	0.375965650778446	7.24326834802905	4.37999060965611e-13	1.82670119319016e-11
CDA	532.472725571211	3.00073997747911	0.414709958137278	7.23575578208277	4.62943733296008e-13	1.92138463254888e-11
BRMS1	936.158505786176	2.07533231885562	0.286813041684057	7.23583665048864	4.62667932307304e-13	1.92138463254888e-11
MRPS25	1225.68910108519	2.21889405996747	0.306840483391076	7.23142538248264	4.77950681892602e-13	1.97887744886983e-11
MEA1	1996.06107028155	2.48339715032482	0.343680060382682	7.22589826002591	4.97800333734812e-13	2.04623393778139e-11
FIBP	287.611658616133	2.22733355186424	0.30823256058822	7.2261462176925	4.96892746916974e-13	2.04623393778139e-11
FZR1	405.073463074423	2.49623890416601	0.34586208141073	7.21744024087332	5.29752623747499e-13	2.16718131829496e-11
MED31	891.218852349237	2.65521036320693	0.368687827330083	7.20178472512938	5.94294711320877e-13	2.41966879970336e-11
TBRG4	171.967688636508	2.31453183270994	0.321644292989101	7.19593626611733	6.20336022987085e-13	2.51971084597669e-11
HDHD3	473.374358415604	2.69443361909469	0.374456451650181	7.19558604804554	6.21930493081187e-13	2.52021526758975e-11
COX19	457.067040874946	2.15376231493573	0.299444887104783	7.19251657879226	6.36078407222169e-13	2.57146697598943e-11
DRC7	6554.46620617098	2.29922400812681	0.320069742344728	7.18350941667726	6.79443536943811e-13	2.74031568629503e-11
C5H12orf29	798.464654443584	3.06694389354645	0.427009511558037	7.18237840266377	6.8508986505825e-13	2.75660220116513e-11
SPRING1	4169.92532095936	2.64031211153601	0.367921372710264	7.17629446771836	7.16261968331808e-13	2.87528018716054e-11
DUSP23	322.708046922738	2.72787891312628	0.380204874528699	7.17476049329393	7.2433879803423e-13	2.90090919091232e-11
EIF3D	480.784794162544	2.29933015101416	0.320549013785813	7.17310006310157	7.33182224962789e-13	2.92948170584782e-11
MAD1L1	413.120803017365	2.25375484285667	0.31434215905379	7.16975047076331	7.51345865208676e-13	2.99507429663765e-11
MPV17	177.92954359557	2.88658994998409	0.402721890553239	7.16770063335429	7.62678493704112e-13	3.03319537368496e-11
COQ6	448.734584217856	2.5776990675336	0.359809773205642	7.16406073289279	7.83216782931228e-13	3.10048934785778e-11
NEDD8	4635.01424228565	2.02763406359307	0.283056245699288	7.16336097295369	7.87226963423601e-13	3.10918372812073e-11
TEKT1	91.1445150018966	3.42424631416262	0.47819757931168	7.16073535773957	8.02454303245184e-13	3.16203889929327e-11
LOC513210	218.722784874261	2.50247832683116	0.349526871079588	7.15961642405841	8.0903110882151e-13	3.17368829908558e-11
MTHFS	126.188909313503	3.10246537294479	0.433336634226645	7.15948093906624	8.09831037054708e-13	3.17368829908558e-11
RAMP2	73.5173042382534	3.03290887011413	0.423632687806552	7.15928906670934	8.10965214981322e-13	3.17368829908558e-11
NSUN5	373.287839838265	2.70486465757464	0.377963316072751	7.15642111959352	8.2810493700896e-13	3.23338194197508e-11
HSBP1	1156.0617395475	2.29662097425785	0.321192972552734	7.15028400529775	8.65985445894373e-13	3.37360375638078e-11
ENHO	276.578516071775	2.73849371970771	0.383194020495302	7.14649387317694	8.90223609887294e-13	3.46016392223993e-11
HINT2	272.851314510013	2.56119075114232	0.358556447719642	7.14306148287407	9.12747740283441e-13	3.53968529778246e-11
PTS	356.960230394395	2.82604232893688	0.395829753127457	7.13953993252977	9.36438119623836e-13	3.61519950641265e-11
LOC101902172	503.354675203111	2.42940297305664	0.340273463497651	7.13956048198691	9.36298142962011e-13	3.61519950641265e-11
PIGC	1415.35952286709	2.9316439974776	0.411028607616835	7.13245731112348	9.85926605556669e-13	3.79770066198806e-11
MVD	89.2566585851657	3.55930739032186	0.499173396206734	7.13040281667528	1.00075614293591e-12	3.84617960674091e-11
BIN3	1962.29819969652	2.89735	0.406455603515923	7.12832094827176	1.01600651800587e-12	3.89605541949408e-11
FDPS	6371.56589248852	2.4410406670263	0.343220213548295	7.11217046860447	1.1423204210387e-12	4.36091633341302e-11
PEX14	276.03217606825	2.25239374534659	0.316935392106988	7.10679148318736	1.18771666595824e-12	4.52414474915339e-11
PLA2G12A	800.655367955201	2.7208026258425	0.38289623589032	7.10584845399702	1.19585578385291e-12	4.54504744812036e-11
ANXA11	381.678765849709	2.05931722168775	0.289933104391484	7.10273228719391	1.22314202539139e-12	4.63846846398979e-11
TMA16	434.00934982597	2.48218	0.349517386211862	7.10173140677303	1.23203501477269e-12	4.66187907024695e-11
MEFV	492.33113797182	2.41600910255801	0.340865052555511	7.08787564006595	1.36186260984313e-12	5.13048065831235e-11
GUK1	1582.18509919174	2.28095752673457	0.32182616878398	7.08754522776431	1.36511697227918e-12	5.13146272408717e-11
PIP4P1	630.287397867272	2.5618330515018	0.361890282278515	7.07903244975829	1.45164394405232e-12	5.44477655251657e-11
PRKRIP1	841.468430945522	2.75526913393765	0.389269308871815	7.07805385922412	1.46192911510955e-12	5.47138143277136e-11
HPS1	112.050592840164	2.52488050791623	0.356779394726557	7.07686751319075	1.47449374585157e-12	5.50638285351671e-11
MADCAM1	106.636493345399	3.01595611074646	0.426988895077801	7.06331275944993	1.62579225869349e-12	6.05819676223156e-11
SMIM20	727.124226368249	2.86176275227389	0.405324079446488	7.06043113989654	1.65986785359195e-12	6.17175593891965e-11
CCDC124	309.935947103192	2.5858814647552	0.366518865107484	7.05524793109044	1.72293243322097e-12	6.39104870059089e-11
STAP2	695.42207035572	2.42478682704754	0.343698796489495	7.05497619373144	1.7263027526828e-12	6.39104870059089e-11
ADIRF	199.902337827985	2.23129496845314	0.31640756160726	7.05196474167304	1.76408909561819e-12	6.51686448017057e-11
ZC3H10	1679.73969323585	2.15524774755262	0.305711846442235	7.04993206064674	1.79005169706134e-12	6.59855400845772e-11
FAM107A	333.702015128812	2.8303372411556	0.401820149443453	7.0437912212113	1.87078395092528e-12	6.88135358429402e-11
ICAM4	298.467956627804	2.2467637140272	0.319088839590201	7.04118551094632	1.90611024675066e-12	6.99628174294496e-11
SELENOW	4981.2348345095	2.48704137395851	0.353274126957884	7.03997599647314	1.92272952008916e-12	7.04220228714707e-11
SWSAP1	415.222468354656	2.92387548670032	0.415944383041374	7.02948664752008	2.07294788630744e-12	7.57620463095858e-11
TSSC4	207.73096173133	2.78619558565664	0.396499641879087	7.02698134215791	2.11049575077945e-12	7.69702290725755e-11
SNRNP35	635.292304928463	2.73440845714754	0.389253834534268	7.02474379069172	2.1445941221793e-12	7.80477449007969e-11
FAAP20	247.434552364765	2.1252509593815	0.30256093248598	7.0242081220449	2.1528370830237e-12	7.81817382205704e-11
PSMB5	3044.2327151515	2.37513154431754	0.338273960176075	7.02132538691791	2.1977335717905e-12	7.96434485286702e-11
MRPL10	711.285154076713	2.45899159782866	0.350289261703756	7.01988860825616	2.22045199468844e-12	8.02969781454736e-11
RPS6	4444.54609202229	2.27701066439337	0.32444917752524	7.0180811730251	2.24935861734686e-12	8.11710653893526e-11
DNLZ	300.21342733063	2.24189356794481	0.319479889349783	7.01732297612721	2.26159419058202e-12	8.14411471024504e-11
LOC100852077	88.717272415394	2.95744806543796	0.421729326777199	7.0126687371694	2.33814603761048e-12	8.40213023704009e-11
EIF2B2	157.659801988249	3.16723898871641	0.451721313889449	7.01148892321591	2.35795163424582e-12	8.45557509677983e-11
GSTK1	172.418581161298	2.8807769025561	0.410978979168233	7.00954805130523	2.39089170592712e-12	8.55579848252540e-11
BORCS5	1749.15405810477	2.6316749224539	0.376228135240153	6.99489133308452	2.6546460464775e-12	9.46014301095029e-11
PDE6A	119.149524759076	2.51552733443643	0.359622621863961	6.99490849991081	2.65432102340889e-12	9.46014301095029e-11
TMEM125	283.066142384292	2.81542653884323	0.402788834402069	6.98983263283022	2.75214360753033e-12	9.78723933126086e-11
PSMC5	620.93272273831	2.45552290558212	0.351334668971313	6.98912781016386	2.76600357747886e-12	9.81616300653524e-11
TAF1C	273.885918193716	2.63854397199359	0.377631984284388	6.98707758293734	2.80671053895369e-12	9.94004655954654e-11
ARFIP2	279.287256794678	2.23793772668107	0.320558169811752	6.98137791339181	2.92298855525005e-12	1.03305045001116e-10
TRMU	414.954204236531	2.49177391968096	0.357136738259846	6.97708651263986	3.01364150041675e-12	1.06071517368878e-10
MRPS14	7947.60557086065	2.20547346321719	0.316095119430296	6.97724617574659	3.01021987587638e-12	1.06071517368878e-10
BNIP1	154.407534879696	2.42248451073165	0.347332728461702	6.97453568933906	3.06882635801463e-12	1.07792525825264e-10
DYNLL1	43827.1013559095	2.15962710632814	0.310138433838286	6.96342945825999	3.32087484357372e-12	1.16407189557663e-10
ARL2	329.181383732348	2.5390368592056	0.364724880838216	6.96151261567446	3.36638406194492e-12	1.17761610624077e-10
STK16	1925.98570776362	2.46785306798696	0.354581602946683	6.95990160650845	3.40510474663176e-12	1.18873524362556e-10
PSTPIP1	625.906822131997	2.28734222720364	0.328662884921956	6.95953918784226	3.4138754834661e-12	1.18937478987993e-10
MRPL24	225.941543066727	2.40594309902382	0.345885231257486	6.95590005469985	3.50318162552363e-12	1.21801290553957e-10
LOC101907697	219.53274368055	2.4141737425218	0.347121720150437	6.95483342694756	3.52978853129929e-12	1.22477945779354e-10
MFSD2A	740.232121404012	3.06253740015987	0.4405083851235	6.95227946523939	3.59430462920966e-12	1.24464597271278e-10
METRNL	264.731508187024	3.09152681195369	0.444735424351543	6.95138422234155	3.61719206600124e-12	1.25004615329289e-10
QRICH2	164.466150327008	2.56723073470092	0.369439969235274	6.94897939715345	3.67938272315557e-12	1.26897986433822e-10
FAM229B	585.430423572012	2.34220220711846	0.337253825497283	6.94492406028268	3.78663960761714e-12	1.30073726481293e-10
THYN1	2610.02960503149	2.16795547113317	0.312202448614965	6.9440694035263	3.80963188573869e-12	1.30187518887106e-10
ZNF397	605.029521778308	2.60534203319428	0.375181126580134	6.94422466541053	3.80544482589158e-12	1.30187518887106e-10
CHCHD7	2372.68133237672	2.1191553712455	0.305179911148253	6.94395434900052	3.81273755797955e-12	1.30187518887106e-10
PPL	217.774391478671	2.95488960130126	0.425588028929322	6.94307499375642	3.83655616234671e-12	1.30740376100964e-10
OVCA2	904.215629036785	2.12281762072909	0.305829749799918	6.94117436945849	3.88853682249292e-12	1.32248828718951e-10
RPL7	4327.12882057443	2.39133169883965	0.344562755635113	6.94019205422201	3.91567243361938e-12	1.32908002345881e-10
METTL18	722.046658774509	2.72973214382512	0.393425612666966	6.93836917561296	3.96652067159553e-12	1.34367847493713e-10
NAXE	810.059386013668	2.3700380117584	0.34168117450636	6.93640208648453	4.02211785349712e-12	1.35982489401961e-10
LYRM4	267.345882626739	3.08645790598577	0.445472090119382	6.92851016807503	4.25295608159934e-12	1.43503779910816e-10
FAAH	114.128594090156	2.66220397121581	0.384399329667988	6.92562074318702	4.34067921783933e-12	1.46175996999969e-10
ZNF335	180.970725795171	2.40212994741136	0.347321317733217	6.91616041044873	4.64048923949483e-12	1.5596593343957e-10
PUM3	799.797305830115	2.19029183787707	0.316723112871427	6.91547837484856	4.66287171506855e-12	1.56411514810157e-10
CCDC92	423.005757450384	3.04032635844685	0.440083093473432	6.9085279655952	4.89708461820251e-12	1.63627538870583e-10
MED11	63.8173126319869	3.87210047998785	0.560462174199658	6.90876326402799	4.88897024375672e-12	1.63627538870583e-10
SEM1	5259.77077089072	2.31879392534991	0.335663547342781	6.90808979320577	4.91223039127031e-12	1.63814282367246e-10
LOC112441475	434.252855692975	2.31960911765768	0.335897593564706	6.90570329200896	4.99553128520168e-12	1.66268741280858e-10
PSMC2	1905.94032890852	2.43012353476341	0.352165738280072	6.90051095439264	5.18158253949634e-12	1.72126950212222e-10
PPP1R12C	1334.11882283397	2.37848130243817	0.344888523687783	6.89637705831968	5.33454895689002e-12	1.76865577698359e-10
COX17	1037.98470770139	2.14135930692307	0.31087944900738	6.88806968025807	5.6554510388108e-12	1.86782439800108e-10
COX20	297.357140550175	2.50549225209648	0.363759258756997	6.88777588963097	5.66713949689736e-12	1.86808534839072e-10
LIMD2	600.908251484932	2.55138690170485	0.371012442340658	6.87682301328915	6.12020682713873e-12	2.0135597931667e-10
CDPF1	432.839515412673	2.54568550866528	0.370440194380918	6.8720553203457	6.32834021746114e-12	2.07804750320884e-10
LRSAM1	522.668122542089	2.05844939408212	0.29972274758529	6.8678450690379	6.51789505890168e-12	2.13619960238305e-10
PAFAH1B3	427.214780012017	2.43048121273785	0.354069551326512	6.86441746722393	6.6763125493599e-12	2.18394414901866e-10
NANOS1	2549.41328094345	2.54090945224509	0.370467153566714	6.85866325201086	6.95078693668066e-12	2.26078631653972e-10
UQCR11	236.740360543116	2.49423098805684	0.364047068144579	6.85139699316647	7.31322496586689e-12	2.37416646098341e-10
RASA4B	250.766903734867	2.71768101190963	0.396722456078431	6.85033319962193	7.36781749147213e-12	2.37837588740723e-10
MAPKAPK2	1684.2346532909	2.07194	0.302449451221349	6.85052762830985	7.35780992372917e-12	2.37837588740723e-10
CD320	664.345880757687	2.58155798556003	0.376824975251772	6.85081444995832	7.34307105128899e-12	2.37837588740723e-10
WDR31	437.473574506025	2.33751732652288	0.34193361449131	6.83617295129165	8.13367407527181e-12	2.62066367150816e-10
DPCD	2502.30171188994	2.54138777834967	0.371832285927024	6.83476899272928	8.21372777091894e-12	2.64149170208858e-10
MTFP1	81.3510125892493	3.09022583207862	0.452171624548456	6.83418787095399	8.24708877718033e-12	2.64725372152899e-10
RTF2	1594.49403894537	2.63735329626722	0.386079717960868	6.83111070997657	8.42596731857046e-12	2.69458033223165e-10
ENTREP1	160.435400573488	2.56876945518385	0.376176755934295	6.82862355172345	8.57332160680117e-12	2.73659787080408e-10
PTGR2	1162.70547150321	2.12822193935722	0.312473106358836	6.81089634931085	9.69924976377566e-12	3.07879333705331e-10
GLRX3	1988.47534888103	2.62870285610601	0.38602513926261	6.80966752871949	9.7824555935323e-12	3.09946527409865e-10
ZSWIM7	748.142437383863	2.70695132615542	0.397832041605013	6.80425667886002	1.0157230162444e-11	3.21227088956555e-10
STXBP2	300.466267147531	2.10001257489623	0.30905055766856	6.7950454150236	1.08278413810854e-11	3.4180484182907e-10
SH2B2	512.648149553226	3.36289521860595	0.495430954137776	6.7878181420024	1.13842021541146e-11	3.58707002065586e-10
LOC524810	99.7325389585199	3.51226284549081	0.517606335226896	6.78558705034239	1.15615413117186e-11	3.63626384631502e-10
PDLIM7	267.058038315337	2.26088375936098	0.333807436358163	6.77301795318644	1.26123293552235e-11	3.95948603439351e-10
NAA10	373.369936207506	2.36600727266861	0.349496319540708	6.76976305724165	1.2899347427229e-11	4.0421885603315e-10
NAPA	295.720681279587	2.32130743833604	0.3430983736379	6.76571973723754	1.32648102688353e-11	4.1491261463158e-10
TOP3B	98.8863509233545	2.55393938319749	0.377825838253792	6.75956783421987	1.38403949057783e-11	4.32127885391522e-10
CCDC157	45.8846562440419	4.11774468661617	0.609226791340849	6.75896849111546	1.38977611663276e-11	4.33130043912767e-10
DUSP13	646.115047249955	2.30801008190315	0.341661194321895	6.75525965564782	1.42579678528108e-11	4.4354959521784e-10
MRPS7	1463.53784438386	2.46103267622693	0.364666306533338	6.74872515539612	1.4914981140269e-11	4.6314799225607e-10
LOC509184	193.147631526982	2.72199235929164	0.40340394410994	6.74756010454328	1.50351962286486e-11	4.6603670624822e-10
TBPL2	461.750734174416	2.61414480981949	0.387681423296839	6.74302314407749	1.55124487122892e-11	4.79961883352615e-10
ZSCAN31	1462.81410215503	2.49976033327711	0.371022635623432	6.73748740175041	1.61148908324667e-11	4.9770332208885e-10
CDK5RAP3	296.628415733495	2.04143670587414	0.303023814363583	6.7368853836178	1.61817723377137e-11	4.98857084763762e-10
TEX264	1359.60468919643	2.46506776298384	0.365934291936862	6.73636720389453	1.62395573944448e-11	4.98857084763762e-10
TNIP1	179.865291706015	2.34818146407472	0.348569686897633	6.73661982765682	1.621136073717e-11	4.98857084763762e-10
LOC112449281	100.669662601692	3.41042669000198	0.506869160264941	6.72841624102628	1.71519682611348e-11	5.25003371364485e-10
CEP131	164.940925726069	2.85532234377236	0.424414221967845	6.72767828215871	1.72391551183626e-11	5.26731475728792e-10
HSPBP1	1006.70203759502	2.30053348235554	0.342347382190813	6.71988045485711	1.81873712033009e-11	5.54714821700676e-10
PPP1R11	516.519899714065	2.60422036180625	0.387618318330038	6.7185172595194	1.835830015745e-11	5.58933611010391e-10
NAA60	680.79872677549	2.73463644517577	0.407149521325936	6.71654098049795	1.860889914429e-11	5.65558759277084e-10
TOM1L1	250.586024031094	3.04152826441266	0.45288999318669	6.71582130356077	1.87009860982892e-11	5.6735150922261e-10
NDUFV1	410.842247999451	2.2993119312146	0.342399013782373	6.71529951507405	1.8768030927402e-11	5.68379537326145e-10
BOLA3	730.994260304511	2.43780623300537	0.363486604100272	6.7067292315754	1.99035082447111e-11	6.01703765119212e-10
RBP7	121.344063371228	2.8366438431407	0.422996631039921	6.70606722367249	1.99939643028511e-11	6.03374193864736e-10
YDJC	124.478295675637	2.58482362630345	0.385698824510612	6.70166322021635	2.06060515423519e-11	6.200308976651e-10
DAP3	609.512075623724	2.02806037127846	0.302693076285343	6.70005537016856	2.08340581838102e-11	6.25423102151824e-10
STARD10	263.356313235419	2.47101456949914	0.368911097788056	6.6981302116283	2.1110312741623e-11	6.32608165566713e-10
NOSIP	388.833358165791	2.30567354129223	0.344435407067402	6.69406656221333	2.17052610723176e-11	6.49301710367533e-10
LOC132345463	179.551806953915	3.95626536063454	0.591122812666814	6.69279763165644	2.18943827392636e-11	6.53818143786964e-10
POLD2	155.394425388582	2.6932374016334	0.402604276384387	6.68953997662467	2.23873223911416e-11	6.67375814098362e-10
DDX39B	1034.71674404204	2.33239780400744	0.348866710619305	6.68564163048685	2.29915037812996e-11	6.83011033475313e-10
ZNF593	543.999347106789	2.01313	0.302003869033317	6.66591760531026	2.6301679457599e-11	7.7999496121575e-10
LIPT1	365.032462547612	3.04606395822816	0.456999853087919	6.66534997253521	2.64035408356446e-11	7.81663373858004e-10
WDR1	323.206942275677	2.18596374880666	0.327977839907173	6.66497391843714	2.64712360759179e-11	7.82316306167773e-10
CCM2	160.591163124504	2.82865900207512	0.42455349893067	6.66266797753336	2.68900695319328e-11	7.9332647477945e-10
CIDEA	383.204907166086	2.57076904562137	0.386065367030262	6.65889578595599	2.75892465740236e-11	8.10558499408126e-10
LOC521021	473.897982681024	2.33528389718522	0.350708882176507	6.65875321632118	2.76160179484479e-11	8.10558499408126e-10
ZNF32	667.908837030447	2.16945742149365	0.325894712023551	6.65692734939767	2.79611310060388e-11	8.19285036879506e-10
DNAJC15	193.205854175643	2.40259409421046	0.361155482328114	6.65252006898147	2.88116517367149e-11	8.42765396619507e-10
CALM3	1259.81334064291	2.00519219626528	0.301954728010273	6.64070474894853	3.12186835164809e-11	9.11617468749572e-10
MRPL9	1075.34562737884	2.4357352951559	0.366951802807783	6.63775263268508	3.18501778018916e-11	9.28476016500381e-10
CAPN13	1242.17130631235	2.41656415957536	0.364109326626178	6.63691914175103	3.20307236435339e-11	9.30573955887821e-10
GALK2	2964.94308408899	2.33931187153351	0.352597485970804	6.63451092140575	3.25580244629925e-11	9.44292888866588e-10
RAD51D	251.263266763169	2.31567516720846	0.349098539478368	6.63329949952987	3.28264780385828e-11	9.50470709559708e-10
COA6	120.883463552453	2.98907967193412	0.450895845989018	6.62920206190349	3.37506315313834e-11	9.73938678584922e-10
SPATA33	79.0638115287047	2.7603272641067	0.416650871733634	6.62503657467777	3.47162210474762e-11	1.00011889911729e-09
GTF2H2	2256.31344350167	2.54797210078821	0.384874800717602	6.62026221523855	3.58562258811199e-11	1.03122746279912e-09
MRPL48	807.842475330791	2.60981521768966	0.394364085933357	6.61778115903458	3.64630269776663e-11	1.04692252164854e-09
TRMT10B	391.384751352189	2.73078651361575	0.412917672368892	6.61339219982844	3.75611554791703e-11	1.07485102849492e-09
RGS3	293.864685086808	2.53177260936885	0.382992428045156	6.61050303864062	3.83016255196677e-11	1.09421360505437e-09
DXO	47.6041988319818	3.53896762181945	0.535887071616712	6.60394	4.00363784843204e-11	1.14186949018259e-09
WDR25	54.4518348677347	3.50419607354932	0.530796292156165	6.60177195156133	4.0627214901234e-11	1.15679583159809e-09
ZNF16	445.584067005979	2.5635261240355	0.388361507697507	6.60087591902188	4.08735551703536e-11	1.16187994888065e-09
FBF1	662.976239439993	2.24535514876849	0.340211318720281	6.59988373465786	4.11480351273272e-11	1.16774581145284e-09
MOB2	283.558223135369	2.00626191515989	0.304026451572209	6.59897158548188	4.14019646569481e-11	1.17301004328057e-09
C5H12orf4	647.701623825562	2.29742363773095	0.348251442060196	6.5970254829091	4.19488684131938e-11	1.18654381760818e-09
ATP6V0C	4188.14345619542	2.49197317762042	0.377867609544065	6.59483140306002	4.25739392813071e-11	1.20026298227119e-09
POLM	1527.30138918621	2.51375300277659	0.381190886052526	6.59447299175513	4.26769092245642e-11	1.20119031365887e-09
DEXI	91.9441947721523	3.25760813032867	0.494322570139681	6.59004530059829	4.3969239631118e-11	1.23553563363442e-09
ZFPM1	261.75648084971	2.21038057352669	0.335769898419391	6.58302183707316	4.60981405451162e-11	1.29323768753492e-09
CT83	2601.82908514342	2.69250158056266	0.409863330908224	6.56926682022589	5.05636084380887e-11	1.41619413764261e-09
COX7A2	4761.24320267783	2.17597509912315	0.331291487748256	6.5681587954854	5.09412014246426e-11	1.42444230606819e-09
ARHGEF4	86.3703558661393	2.54034418448575	0.387175049379102	6.56122905791477	5.33660703672618e-11	1.48981728365673e-09
LOC540014	475.982053142071	2.33346723834074	0.355721951982976	6.55980668421727	5.38775782687126e-11	1.50165133187643e-09
IKBKB	225.244182670651	2.3766104459943	0.36252446591588	6.55572428743545	5.53724551225477e-11	1.54081047606427e-09
ZNF389	477.13171750172	2.43412446352621	0.371451906270247	6.55300032773361	5.63923926946548e-11	1.56664830336966e-09
LOC132342083	90.7542568063145	2.47143866244005	0.377385717530151	6.54883994713604	5.79857350962192e-11	1.60570837687285e-09
GAPDH	5531.79419654754	2.28583659653046	0.349210345738256	6.54572988580289	5.92055070473915e-11	1.63684128435377e-09
EMID1	166.012821336815	2.26063983772022	0.345433500331951	6.54435610775391	5.97522636757804e-11	1.64929718464823e-09
TBCE	2124.0779758357	2.10536007911929	0.321841419965555	6.54160697943919	6.0861273753621e-11	1.67720754567656e-09
RCN3	577.145418696071	2.68100938455494	0.409902518610372	6.5406023696657	6.12715396674376e-11	1.68580330889173e-09
TMIGD1	388.074080173101	2.72065284256607	0.416295835927033	6.53538327258921	6.3446849729173e-11	1.74285649232012e-09
TMEM219	1715.93276352178	2.17318729724205	0.332550475194664	6.53490961325477	6.36479681149318e-11	1.74558371433287e-09
ASNS	1272.34079282348	2.35127093789526	0.360273568263165	6.52634871114873	6.73923202548245e-11	1.84237920492496e-09
POLDIP2	1002.31885882246	2.54438670337711	0.390156424607402	6.52145278893568	6.96296389825761e-11	1.90051216847187e-09
POC1A	2626.13237483205	2.07185817076934	0.317711355433784	6.52119647388918	6.97487486283647e-11	1.90073656635739e-09
NMRK2	35.7596796652636	8.46583812209727	1.29825704042303	6.5209260250487	6.98746422971488e-11	1.9011448311356e-09
ACO2	386.488844352266	2.53036206778034	0.38808278320139	6.52016058766319	7.02321584017708e-11	1.90784378314541e-09
VPS9D1	383.67849874421	2.42751988977305	0.372684039920856	6.51361375788609	7.33639970529268e-11	1.98828172226109e-09
PIN1	384.471063305938	2.34725764143497	0.3603687427705	6.51348844350192	7.3425256997332e-11	1.98828172226109e-09
SERF1A	2307.4573411741	2.13981428457701	0.328837028339693	6.50721816633908	7.65551936317582e-11	2.06976746694317e-09
EVA1B	96.0525843180566	3.31204641594391	0.509621790972537	6.49902824921078	8.08404823597696e-11	2.18218379232884e-09
NOP10	1957.13928101506	2.03138884469963	0.31278164292809	6.49459100503111	8.32592885985192e-11	2.243942556395e-09
MDH1	746.033239750602	2.85132804712502	0.439244665569469	6.49143466188337	8.50227840080408e-11	2.28428768131948e-09
GFUS	93.9284411388006	2.71830157918421	0.418749425879125	6.49147535779278	8.49998158690041e-11	2.28428768131948e-09
ZFPL1	645.10939773777	2.15092229363863	0.331569067071605	6.48710180547125	8.75032155202804e-11	2.34724979222712e-09
CDX1	5829.53244931338	2.50245466487581	0.38578697348046	6.4866230248766	8.77816061648703e-11	2.35103829886257e-09
SRARP	53.7031075893156	3.17970994308431	0.490716486826741	6.47972918873416	9.18873922435586e-11	2.44571706591124e-09
PPAN	2508.20120689468	2.10657047084203	0.325188084274538	6.47800633759869	9.29424508970008e-11	2.46996364469068e-09
LOC100295712	889.476986840974	2.07016172418713	0.319614034632382	6.47706764994914	9.35222699153275e-11	2.48152512170066e-09
SIRT2	218.323610834146	2.57283362264507	0.397308547957074	6.47565635291352	9.44006768271249e-11	2.50096136243238e-09
SLC48A1	653.663073446655	2.77045351343352	0.42823190144706	6.46951687642079	9.83167501348246e-11	2.59268832932466e-09
PPIB	774.30759304007	2.28328913469892	0.353240390320869	6.46383934924563	1.02079244678837e-10	2.68777316903218e-09
POP5	180.821310916707	2.60931995955775	0.403847621721333	6.46114974860063	1.03910426563747e-10	2.73179236461532e-09
PCP4	208.506595610196	2.05088561536813	0.317629685656368	6.45684489826593	1.06908365660849e-10	2.80630366890139e-09
TSR3	180.130269539819	2.11685684169236	0.328095325693463	6.45195672086511	1.10415115277114e-10	2.88509983378812e-09
THOP1	1780.10515650083	2.29113071810335	0.355179000496112	6.45064	1.11381167195275e-10	2.90149633266598e-09
EME2	115.371001058774	2.50913083214164	0.389529531989808	6.44143929042918	1.18345787104838e-10	3.07723853229604e-09
ZPR1	302.258381200559	2.05257202901946	0.318660070431194	6.44125894481235	1.18486519533014e-10	3.07723853229604e-09
PRPF31	185.887962144818	2.26252519388504	0.351346022068436	6.43959245807069	1.19794723558168e-10	3.10650734721717e-09
DNPEP	951.960235884882	2.43929433997206	0.379263151170441	6.43166712200795	1.26211908801164e-10	3.26304423644155e-09
GGT5	653.10762965918	2.39505917307708	0.372461793762221	6.43034859732777	1.27311633425762e-10	3.28651913938401e-09
SIPA1	297.773126408374	2.62378819422976	0.408113891298021	6.42905877544305	1.28396477936118e-10	3.30953989218496e-09
QARS1	157.847286793665	2.56507951473735	0.399001888377553	6.42874028784085	1.28665739593128e-10	3.31150066421293e-09
LOC101905687	611.622212581522	2.66443755309735	0.414605485465946	6.42644066829694	1.30626372600183e-10	3.34688587853472e-09
GAMT	114.380140321499	2.76780597634824	0.430985486740099	6.42203986329899	1.34460197460944e-10	3.43997349951947e-09
STYXL1	55.7062592913171	3.34256008440014	0.520636799445444	6.42013796942602	1.36150891767314e-10	3.47803641696502e-09
TRAPPC4	607.28843807447	2.10469530784659	0.327933185902739	6.41806135616544	1.38020632535147e-10	3.52055306887641e-09
SLC49A3	402.337459637425	2.06310459502677	0.321560394179358	6.41591636399109	1.39978283124891e-10	3.5651823938243e-09
ZNF274	2071.03577605898	2.01825411957442	0.314632526748661	6.41463913610773	1.41156821401381e-10	3.58986509739031e-09
MARCHF2	476.42973540541	2.10470969459468	0.328199896761824	6.41288956931656	1.42786953782044e-10	3.62594248115262e-09
CFAP276	173.98566520486	2.90901413236683	0.454467852746915	6.40092388225929	1.54439557325334e-10	3.90449624205537e-09
TMEM120A	475.893371284809	2.18240493897664	0.340971039115538	6.40055807859133	1.54810048239415e-10	3.90809872882447e-09
PINK1	226.097879620065	2.46134549114442	0.384620514216535	6.3994129282421	1.55975496030859e-10	3.93172937862494e-09
LOC100126230	1564.9052394961	2.26911090662725	0.355153734752162	6.38909487523964	1.66870507382429e-10	4.18788779947617e-09
FARSA	265.745646304822	2.39220441800475	0.374489621672259	6.38790577779569	1.68172900182179e-10	4.21440304389288e-09
EXOC3	369.487693145741	2.38320530795557	0.373366077099345	6.38302581335327	1.73622625299288e-10	4.34462105146729e-09
ZAR1	5503.54865395644	2.58604786869657	0.405339767613866	6.37995103199468	1.77144617106472e-10	4.42629137291842e-09
SCO2	112.897670145747	2.94878	0.46266558302376	6.37345234223217	1.84819727336708e-10	4.60464381726527e-09
UFC1	350.749966018238	2.23673717301224	0.351028840764092	6.37194701194205	1.86643377310906e-10	4.6433296523748e-09
NUDT14	86.9390446302618	3.21715504847338	0.504934903207288	6.37142536203852	1.87279428585488e-10	4.65083799249289e-09
PAOX	99.8968530395438	2.40256229448765	0.377511742717704	6.36420546071394	1.96303224789029e-10	4.85188949343645e-09
LOC101905887	50.3626268824113	3.57858629290887	0.562308569357938	6.36409702415707	1.96441940869546e-10	4.85188949343645e-09
C14H8orf82	170.101730245118	3.0254580311534	0.47549904109111	6.36270059390865	1.98236886351756e-10	4.88917765317331e-09
ACY1	70.5677760059568	3.02909582837871	0.476566817576752	6.3560779237234	2.06970064301743e-10	5.0899194723044e-09
SYCE1L	128.359432941981	2.20877037785496	0.34757275305374	6.35484329093384	2.0863920811792e-10	5.12361700050039e-09
MRPL54	738.808277998573	2.10855432944863	0.331871676646443	6.35352299646517	2.10438710957386e-10	5.16041479902797e-09
EIF2B4	1169.38882474303	2.15168024807088	0.33903037089101	6.34657078779114	2.20167265348235e-10	5.3835764555408e-09
POLR3H	327.503739550484	2.11212564854979	0.332959570873319	6.34348982073078	2.24617820133587e-10	5.48457842579746e-09
COMMD9	346.639034011613	2.59430164143231	0.409057217742604	6.34214855258892	2.26582669037418e-10	5.52468496439599e-09
MRPL45	890.747440732497	2.41520866529312	0.38104390261487	6.33839998152187	2.32163475329396e-10	5.65271893554144e-09
MRPL37	6653.69150925615	2.20523570952219	0.348103044780471	6.33500839072782	2.37328357818961e-10	5.74916422612614e-09
KCNE1	267.217949197075	2.93999239385668	0.464093141294742	6.33491886058604	2.37466208044881e-10	5.74916422612614e-09
TUT1	43.6718336400388	3.39007555541923	0.535172256175348	6.33455026171701	2.38034566727356e-10	5.75479620348888e-09
SPA17	150.032894360847	2.21568198697334	0.350024368537596	6.33007923485577	2.45035336560494e-10	5.91570521687808e-09
FHIT	3974.07922171643	2.34139247577663	0.369902969694936	6.32974771115683	2.45562374044114e-10	5.91735228088501e-09
RACK1	4488.22387579289	2.23835831992794	0.35363333060572	6.32960223543966	2.45793992415269e-10	5.91735228088501e-09
ADCK5	60.1010124370609	3.0759871336066	0.486094644946459	6.32795930912878	2.48424626285408e-10	5.97229525828636e-09
HDAC10	230.344311257796	2.78707219246446	0.440522906184167	6.3267361432036	2.50400982417628e-10	6.01137708630332e-09
UROC1	84.7110988148688	2.8804810444225	0.455308438877206	6.32643895537229	2.50883483896623e-10	6.01453677968115e-09
MRPL35	938.545470115987	2.38341424381794	0.376934361960399	6.32315459758572	2.56276668342088e-10	6.13524912297729e-09
PEX16	189.222322371886	2.51675354456761	0.398206113256571	6.32022829580726	2.61177164453067e-10	6.24384627041843e-09
WRAP53	366.135409037754	2.23644392111985	0.354366805770675	6.31109879565622	2.77061246260924e-10	6.61435490551322e-09
BOLA1	167.796964528448	2.2586988998822	0.358043271856201	6.30845229452977	2.81839573496073e-10	6.7190711116776e-09
RFNG	293.386233269336	2.42140665336737	0.384037722386621	6.30512710657542	2.87957482578221e-10	6.85538779010179e-09
ALKBH3	647.176481321152	2.07688212100714	0.329504022240417	6.30305544340754	2.91834436439279e-10	6.91885764177825e-09
ZNF502	139.931518720505	2.62621622965031	0.41716870229891	6.29533379464447	3.06739068824709e-10	7.2521577637577e-09
TAF6L	108.416705892777	2.39239495936744	0.380093297136066	6.29423085698615	3.08927776781998e-10	7.29384438267249e-09
YJU2B	504.989884987272	2.47655148249632	0.393477392073747	6.29401213992025	3.09363614863054e-10	7.29408765112464e-09
TBC1D2	84.4069615723797	2.66610601465968	0.423994186091356	6.28807210598219	3.21432619296235e-10	7.56823698812743e-09
CFAP45	42.2596735124901	4.36426078088293	0.694333088748669	6.28554342519988	3.26708821419923e-10	7.68191482573238e-09
UQCC3	130.102466413625	2.44618375085516	0.389482344460627	6.2806024089301	3.37263634966424e-10	7.90839393564908e-09
TXNL4A	451.862059650605	2.2545560763273	0.359615685153393	6.2693485557106	3.62561725245309e-10	8.47840454628901e-09
KRTCAP3	973.605992758208	2.19773105518658	0.350806204146071	6.26480099043936	3.73301846132633e-10	8.71766613700198e-09
THAP8	157.01400342265	2.7965845523062	0.446809490252209	6.2590088467629	3.87431896402441e-10	9.02305725031827e-09
ENTPD6	2009.46971311042	2.05487398209908	0.32874230835452	6.25071349162359	4.08581801159153e-10	9.4898382841044e-09
LDHA	13778.622868128	2.11911512828055	0.339405293748818	6.24361248133282	4.27578567209089e-10	9.87752590368059e-09
NPRL2	452.427579546748	2.09766671732185	0.33616624638613	6.23996828911969	4.3765960898628e-10	1.00968012888746e-08
THTPA	288.419446876562	2.19028319664705	0.351054583164433	6.23915283174392	4.39946998954672e-10	1.01359294476909e-08
SLC16A13	643.66356620902	2.57170406485355	0.412303868567337	6.23739979396661	4.44903915173903e-10	1.02363731677797e-08
LIN7B	212.901050887107	2.62478581774242	0.420900660231094	6.23611713106196	4.48565284951181e-10	1.0306779556767e-08
SSUH2	355.368284191342	2.67525547911393	0.429231899057553	6.23265764960125	4.58587649113506e-10	1.05229596967264e-08
BOP1	240.384347290048	2.69758915708557	0.43315957829719	6.22770288882948	4.73323582486726e-10	1.08176527032066e-08
KXD1	1374.20669850409	2.03070579829242	0.326288657236521	6.22364815096957	4.85725716433687e-10	1.10863175837414e-08
MYL6B	293.444060685282	2.4320241920916	0.390795214221389	6.22327015170107	4.86897925179684e-10	1.10864122525395e-08
ARVCF	62.7865073214376	3.25421298428249	0.523038087718599	6.22175145690976	4.91635422621432e-10	1.11617520253695e-08
PIGQ	111.532504139461	2.32962786506545	0.375420817869677	6.20537741696081	5.45657900633084e-10	1.23229539851801e-08
ZP3	31557.1137442515	2.19900861010137	0.354478557181379	6.20350248428761	5.52201681921474e-10	1.24543276708105e-08
GRAMD1A	184.671052630561	2.08234641102567	0.336290629499785	6.19210358053407	5.93665160288979e-10	1.33543497539546e-08
LSM3	4817.03242810659	2.0603047019735	0.33287927362478	6.18934510262078	6.04146866042576e-10	1.35657758996251e-08
AS3MT	542.232951616467	2.09263114279392	0.338141121295141	6.18863252945624	6.0688372611951e-10	1.35981620253785e-08
THEGL	3035.65388986795	2.72344919006609	0.44020333691846	6.18679814908028	6.13985012209532e-10	1.37393173554616e-08
TM2D2	213.766	2.31218031523482	0.37383469016187	6.18503412359525	6.20890376189114e-10	1.38757261254988e-08
LYRM1	243.107336104296	2.40491738164017	0.388919424758419	6.18358772677401	6.26608852749075e-10	1.39489640843791e-08
OXLD1	52.2818426906331	3.3548275464017	0.54252608624394	6.18371656490863	6.26097400398018e-10	1.39489640843791e-08
SLC19A1	69.634000823823	3.26754208831064	0.528920821782703	6.17775280106679	6.50204124306378e-10	1.44554460372706e-08
LSM2	1929.54716665017	2.39815061912176	0.388724432711608	6.16928193165808	6.86008147011758e-10	1.52316912537935e-08
GON7	707.567195938621	2.04059180320096	0.330829592815359	6.16810541595004	6.9113064947136e-10	1.53255762776049e-08
MRPS17	1827.85062669249	2.17369304555029	0.353106853380425	6.15590726926058	7.46488950779366e-10	1.64679113324442e-08
SPAG4	91.2014482120463	2.52147459328169	0.409782385989845	6.15320394309036	7.59330568598731e-10	1.6708196760399e-08
HINFP	647.57926197941	2.04150135968319	0.332118304667984	6.14691009495567	7.90068801836618e-10	1.73622683747198e-08
TOP1MT	38.0089043949842	4.51184681652418	0.735622216847138	6.13337486714562	8.60340949910901e-10	1.88341050094799e-08
TPRKB	649.421455854208	2.55062932223936	0.415876807741289	6.13313672405139	8.6163035081362e-10	1.88382727593065e-08
SNRPA	1214.40426549476	2.28757077858319	0.373140162802837	6.13059382672756	8.75516648517279e-10	1.9068908350997e-08
HDAC11	400.805682370209	2.16349897569698	0.353017424502218	6.12858976790644	8.86614009582177e-10	1.92861049977768e-08
FBXO31	582.781732927328	2.03559369191317	0.332313896853595	6.12551479545853	9.03908707753418e-10	1.95630039893956e-08
PIH1D1	396.16395919703	2.77212201950598	0.452715136785525	6.12332523093717	9.16423661180247e-10	1.97839017333635e-08
GCDH	103.993471619478	2.65474299930406	0.433812364924294	6.11956507917276	9.38311034213399e-10	2.02309301100024e-08
NT5DC2	588.245043114527	2.49404848259988	0.40773346442031	6.1168599102989	9.54371936164928e-10	2.05513685399536e-08
TSPAN33	215.225341355004	2.23368660426932	0.365189821657311	6.1165083794843	9.56478597317495e-10	2.05708903847167e-08
ING1	87.7075053534063	2.60443034113092	0.425877398854772	6.11544624846142	9.62871345375254e-10	2.06824282344326e-08
ZNF414	176.256192965028	2.59317047534995	0.424333461120926	6.11116188786949	9.89083685801964e-10	2.12188779203147e-08
ZNF862	113.761674730142	2.58803391699712	0.423532498150257	6.11059110764852	9.92627905941071e-10	2.12682936696699e-08
TMEM141	198.538343974836	2.47323488927356	0.404919834505524	6.10796181988419	1.00911484490052e-09	2.15945537533582e-08
COQ4	304.625032677697	2.27024300430099	0.371787487351717	6.10629211992092	1.01972299661215e-09	2.1794353971233e-08
TLCD1	744.771807404107	2.33520384917766	0.382492740310813	6.10522397700954	1.02656620770546e-09	2.19132893727014e-08
SNX15	174.305889538109	2.09287007050638	0.34362116815644	6.09063196465696	1.12465832410753e-09	2.39475383025182e-08
MRPS12	206.563389952296	2.52857442054249	0.415479552312888	6.08591784232567	1.15825828775873e-09	2.4541044883155e-08
PIDD1	80.7984048476862	2.70029796762237	0.443777919135791	6.08479568537547	1.16639955285171e-09	2.46830305375693e-08
NIBAN3	413.621284721595	2.10903147325829	0.346692583727988	6.0832898430646	1.17741217546622e-09	2.48848481524484e-08
AKR1A1	1812.42263724465	2.33913503835507	0.384530375392209	6.08309560972712	1.17884001515595e-09	2.48848481524484e-08
LOC101907965	231.083578703178	2.48854840918231	0.409437839247614	6.07796390718378	1.21718141958594e-09	2.56626158832997e-08
PRKAG1	1038.0928344653	2.16921111917986	0.356929877832307	6.07741535215218	1.22135115108237e-09	2.5718894448038e-08
NHEJ1	241.113328456506	2.72420182345895	0.44864378641197	6.07208191881084	1.26262490210402e-09	2.65228596163786e-08
HGS	997.583704726082	2.22026264600448	0.366226766096758	6.06253516002674	1.33992503881181e-09	2.8009335475943e-08
AVPI1	253.282850879408	2.48476745898593	0.410541001603583	6.05242216801822	1.42683943061296e-09	2.97174418956705e-08
NOTCH4	67.4897944652501	2.83967377897154	0.47030173737184	6.03798275303071	1.56052739688953e-09	3.24230304364648e-08
MFSD13A	441.306745077307	2.01679663443128	0.334168135265428	6.0352751252879	1.58692078994232e-09	3.28519435512094e-08
CNDP2	108.588747854955	2.23409244992283	0.370154827473771	6.03556210564656	1.5841028836163e-09	3.28519435512094e-08
LRRC36	82.0318535810107	3.8541239648108	0.63859419634873	6.03533	1.58642383872577e-09	3.28519435512094e-08
TMEM203	137.711352769802	2.29053137549542	0.37964459226549	6.03335704540637	1.60588055732408e-09	3.32043409325597e-08
NR1I2	966.808537167232	2.08343737567379	0.345384223984033	6.03223086347483	1.61711526623682e-09	3.33963527452593e-08
COPS5	464.773776484441	2.25771764172114	0.374307890375548	6.03171266161645	1.62231050603811e-09	3.34633265752097e-08
TXN2	326.176961171588	2.44106296225498	0.405491044345224	6.02001695548355	1.74398801359841e-09	3.57152909690447e-08
CCNO	1227.55116536056	2.19166316507384	0.364089714569361	6.01956901657081	1.74882079697549e-09	3.57715242016192e-08
LOC281806	617.72589722658	2.00764036505278	0.333665259269414	6.01692957021857	1.77756372079873e-09	3.63161141099058e-08
ING5	91.3294141068014	2.65448600444077	0.441625450681372	6.01071790664518	1.84703558144674e-09	3.76009939448676e-08
OGFOD1	1327.88599364103	2.14892856679278	0.357751383001759	6.00676522550918	1.89261261093786e-09	3.84831230890697e-08
RCL1	301.679685292282	2.62692931978901	0.437431077945541	6.00535593430345	1.90912618030781e-09	3.87729050434314e-08
ACP1	861.191563253697	2.25389428488245	0.375887392432843	5.99619548369166	2.01993847197237e-09	4.0926436581653e-08
MIEF2	56.3358366356514	2.93508912361504	0.489976318787605	5.99026730695395	2.09496419572474e-09	4.23964359845546e-08
TFEB	42.8579130086421	3.18350444130768	0.531540942939772	5.98919891984389	2.10877118448211e-09	4.26255269731224e-08
EFCAB6	168.946360643829	2.23384351653825	0.373042408231708	5.98817578710982	2.12207641359709e-09	4.28439479451917e-08
HS3ST2	343.040444261639	2.25005567361462	0.376355699336669	5.9785348742702	2.25153416008702e-09	4.53508190811417e-08
DNPH1	337.479058843392	2.08991306333018	0.349935788342845	5.97227586588718	2.33966462145463e-09	4.70706470379739e-08
GRIN3B	77.601973553017	3.01430383498579	0.5048833934451	5.97029705100325	2.36822005618319e-09	4.75892848570177e-08
IMPA2	68.683018753713	3.28566242105848	0.550720773843651	5.96611309598296	2.42971904988342e-09	4.87679323583745e-08
NDUFA2	2490.28735695824	2.2041571179291	0.369636906777772	5.96303312118737	2.47598209037082e-09	4.95803843586989e-08
CHAC1	1481.33327162567	2.10301211108926	0.352714757267479	5.96235929389951	2.48621716648679e-09	4.97272443999418e-08
RTN4IP1	724.522131155537	2.01942819973416	0.338740041035987	5.96158692535442	2.49799972340034e-09	4.98465812093192e-08
ERICH2	47.8571369815467	3.52174920692131	0.59089322123098	5.96004333843028	2.52171046728325e-09	5.02612082787235e-08
NKIRAS1	426.640068070839	2.26699569939202	0.380709082815071	5.95466670411226	2.60602373079894e-09	5.17611271953935e-08
AATF	568.092990850228	2.11963666020604	0.356188462538151	5.95088522829121	2.66696060698757e-09	5.29101525050624e-08
REC114	451.572712256284	2.01049240827577	0.337926108227489	5.94950304023957	2.68957846775167e-09	5.32971844112502e-08
DIMT1	2460.79213150857	2.45228152550247	0.412772832619197	5.94099546218154	2.8329645739447e-09	5.58860537694524e-08
CCDC32	798.245404896885	2.20407881038343	0.370995947470021	5.94097813039194	2.83326414594564e-09	5.58860537694524e-08
TRIP10	95.181	2.46658915813311	0.415318271719815	5.9390335703726	2.86707158521187e-09	5.6423047120685e-08
CBX8	472.87247788652	2.13151373526819	0.359076407676551	5.93610075655045	2.91880465173213e-09	5.71785491832462e-08
PRSS16	39.6021394695342	3.51372303869419	0.592317025572697	5.93216619984349	2.9896376313701e-09	5.84992906841494e-08
RARS1	3386.35127362577	2.27413310885786	0.383784452012747	5.9255477832185	3.11258057346002e-09	6.05593003515076e-08
MED27	2647.25311220949	2.20763806700493	0.372562413892227	5.92555229589947	3.11249509244756e-09	6.05593003515076e-08
ARL6IP4	151.340782626835	2.02404385503665	0.342002405647414	5.91821525700999	3.25453847309933e-09	6.32494829562309e-08
AP2S1	683.73832807304	2.06467546192131	0.348918989658873	5.91734907847772	3.27171834432721e-09	6.35113523670585e-08
CACYBP	1471.16603276686	2.07859556938413	0.351472358736669	5.91396597119452	3.33966910413213e-09	6.4683918772801e-08
SAMM50	204.882519375201	2.01977440877361	0.341729357319159	5.91045037692572	3.4117362164634e-09	6.59307446295369e-08
TMEM221	88.7703136406351	2.91473944261374	0.493330092800361	5.90829443642568	3.45667795665685e-09	6.67240054674043e-08
ATP12A	465.92323233168	2.08735369844648	0.353370677432156	5.90698049315999	3.48434991199157e-09	6.7182499259221e-08
NFKB2	477.16674774405	2.26022699014986	0.38273241105374	5.90550192477036	3.51574681560037e-09	6.77117035575347e-08
PTDSS2	302.153691342129	2.20898331673721	0.374101284657527	5.90477340584231	3.53131778335116e-09	6.79352616435715e-08
EMC9	102.996217172733	2.81937130961249	0.477523870151044	5.9041473858065	3.5447516093171e-09	6.81172503759018e-08
RAB32	781.877218847642	2.65720238630432	0.450362057575642	5.90014709633487	3.63177637516907e-09	6.96334215288289e-08
KRT19	747.534593158462	2.14633176278654	0.363917696413651	5.89784938720564	3.68269885060526e-09	7.05308837968992e-08
OLFM4	566.460611033394	2.23752856395291	0.379529561747652	5.89553170416971	3.73476788081778e-09	7.14482770592607e-08
PGP	132.979088735102	2.28720416889142	0.388400947752144	5.88877082336829	3.89078544945727e-09	7.42672086738831e-08
GNMT	30.6451127748919	4.80671119980132	0.81630937353692	5.88834497756006	3.90082206253465e-09	7.43759632635222e-08
SKIC2	137.696	2.18644634092669	0.37170608537185	5.88219140598519	4.04869736484291e-09	7.702410824725e-08
ABCG8	417.293940469626	2.26478591826897	0.38558117377181	5.87369423697355	4.26189136691385e-09	8.05436382803421e-08
ANKRD16	726.357890343395	2.04205640020179	0.347894823585978	5.86975218301033	4.36447017175474e-09	8.23913912048986e-08
ORAI1	400.163476465112	2.49625689799199	0.425330582509166	5.86898050750489	4.384829791598e-09	8.26846726708265e-08
PRODH	58.1574079359085	2.59515071604728	0.442518587592997	5.86450103748896	4.5048528068287e-09	8.48545955624734e-08
CYB5D2	81.1300679224323	2.7033000675861	0.461105248012818	5.86265300435478	4.5552952727036e-09	8.55395884070408e-08
COG8	972.851449898141	2.00813261746108	0.34257256907115	5.86191890058775	4.57548496215452e-09	8.58078640440816e-08
CNIH4	13618.6437138626	2.20417648379749	0.376163202171657	5.85962813766044	4.63904809136519e-09	8.68099599717147e-08
LOC788541	256.445206529491	2.62182238327261	0.447476913623363	5.85912323843231	4.65317295600057e-09	8.69793213073128e-08
DECR2	121.775812886903	2.14807443610552	0.366689265604298	5.85802377543158	4.68407604894172e-09	8.73664282425572e-08
NME5	30.7002368529516	4.35270795428273	0.743372133464723	5.85535529021723	4.75991326875294e-09	8.86844275431459e-08
CENPX	436.668358401677	2.09777085487279	0.358518173668206	5.85122598781896	4.87962671562786e-09	9.07176589290425e-08
SIRT4	85.7048525162497	2.74634529281968	0.469641596592875	5.84774711768227	4.98275279762502e-09	9.24343784676303e-08
ZDHHC4	288.199389120968	2.1815349666046	0.373529339820466	5.84033095674128	5.209722344325e-09	9.63320935319039e-08
CYB5R1	144.839253312568	2.33971245638451	0.400851858559402	5.83685071286203	5.31967194518715e-09	9.81533873115747e-08
DNAH17	439.915978998478	2.19730750425756	0.37646739875483	5.83664750659733	5.3261610249183e-09	9.81674474495962e-08
C16H1orf105	230.864038926045	2.41731645557022	0.414253909011419	5.83534977699772	5.36778402938132e-09	9.88283416193611e-08
PSMC3IP	753.47805138998	2.47370293569619	0.424079312576578	5.83311390661034	5.44024016562318e-09	9.99476491735765e-08
SCNM1	2620.40239580732	2.22039002777941	0.380712945778385	5.83218945507546	5.47047540746695e-09	1.00395523511125e-07
NCBP2AS2	34.0256976990182	3.66311986852634	0.628701800000783	5.82648223453754	5.66078899715986e-09	1.03666222436236e-07
STIP1	2809.56325241199	2.02158175795399	0.347191185391102	5.82267592904677	5.79127848251375e-09	1.05829748900606e-07
ZNF692	168.330133814303	2.02479940445934	0.348222826223811	5.81466593220387	6.07550939716645e-09	1.10669826330319e-07
ZNF165	104.986222587667	2.45820128083976	0.422879617960795	5.81300487522588	6.13612736438496e-09	1.11536966227914e-07
LEAP2	310.705650953341	2.00977894537373	0.345909079161819	5.81013643886909	6.24219490080554e-09	1.13067745585188e-07
ANAPC2	143.30293378948	2.03962756613551	0.351053756920747	5.81001492200516	6.24672744117454e-09	1.13067745585188e-07
CERS4	460.627367106851	2.16456100937537	0.372625176733927	5.80894997044438	6.28658699816982e-09	1.13669185375136e-07
COX6A1	5321.93777959871	2.1488	0.370122445501577	5.8056358895852	6.41221738906898e-09	1.15696650806349e-07
LOC132346871	176.096962784632	2.64100757831875	0.456118933587889	5.79017309705661	7.0313922917613e-09	1.26455688289173e-07
C8H8orf58	76.8608646360276	3.1003502013659	0.535464985658008	5.79001481778687	7.03802150562224e-09	1.26455688289173e-07
WTIP	315.603120138337	2.16709288606514	0.374340586449417	5.78909411512066	7.07670399551261e-09	1.27017574017887e-07
PSME3IP1	4483.40549955963	2.16130266343607	0.37362399151286	5.78469989222221	7.26418974832699e-09	1.30246314305516e-07
TTC1	5546.13754684585	2.16883399357327	0.37514901734938	5.78125996143397	7.41432152424047e-09	1.32660631781843e-07
MCOLN2	739.220852430915	2.21594401259001	0.38350223355869	5.77817759241523	7.55140789980636e-09	1.34831961261022e-07
C5	133.491832141478	2.4552448300665	0.425020588871894	5.77676680695235	7.6149708829971e-09	1.35784153939439e-07
ALDH1L2	271.670682139504	2.44327213091204	0.423117215991728	5.77445690831878	7.72016834293682e-09	1.37415789788453e-07
GFER	682.014655788657	2.05222942616007	0.355632876244145	5.77064035202188	7.89708588863661e-09	1.40419034457594e-07
AMN	43.8007550878262	3.13407126177832	0.543212350368658	5.76951400249156	7.95004725837201e-09	1.41214259125134e-07
PHLDA3	90.7044860405627	2.68114342841416	0.464889932848851	5.76726497815103	8.0568324355012e-09	1.42962903495783e-07
PVRIG	66.6916958096416	2.75961893681731	0.478567417360023	5.76641625967878	8.09749152209889e-09	1.43535783019956e-07
GGPS1	555.055417450488	2.33376838100268	0.404948117149464	5.76312935452247	8.25684624441539e-09	1.46209299044963e-07
UBOX5	208.511228527306	2.1180746553084	0.368467570012039	5.74833398564545	9.01270777220446e-09	1.58773714206944e-07
GNB1L	237.366425292501	2.10617925427962	0.366595101110391	5.74524658922106	9.17871246445925e-09	1.61201137657066e-07
EFCAB11	229.549593321768	2.08414858749405	0.363110994389352	5.73970113738633	9.48437770656286e-09	1.66058956351577e-07
SRA1	580.325917720756	2.00248248250256	0.349229441543197	5.73400247600508	9.8087898125371e-09	1.71563740996631e-07
VWF	1224.68015939876	2.25310539180089	0.393012198762372	5.73291464971343	9.87193167544527e-09	1.7249213134435e-07
MRPL46	308.77599826224	2.1214262906664	0.370107185340616	5.73192408765047	9.92977147550565e-09	1.73326082343831e-07
MRPL12	115.444875844529	2.42743628446952	0.423694187565304	5.7292178078213	1.00894779254156e-08	1.75577402151825e-07
MRPS34	107.78319873008	2.08329706515368	0.363888113321764	5.72510337349643	1.03370778056885e-08	1.7952163188177e-07
TRPT1	926.161951460917	2.05030686776889	0.358187443795909	5.72411708808289	1.03973026597094e-08	1.80202391193204e-07
ANGPTL8	109.418840142788	2.86220656763576	0.500100741734576	5.72325999299327	1.04499156888709e-08	1.80931318002966e-07
NUDT6	401.540447074926	2.51030634539196	0.43873445225042	5.72169870069638	1.05464218300036e-08	1.81684639787027e-07
ELOVL1	846.514499679022	2.0745914583158	0.362641829671463	5.72077264278995	1.06040717177768e-08	1.82494370797602e-07
KCP	75.582312061578	2.62549107144249	0.458978574643756	5.72029113446158	1.06341679652469e-08	1.82828759370408e-07
CCDC65	3081.68895883456	2.57135783369516	0.450561155439366	5.70701180661634	1.14976809674641e-08	1.96831408103165e-07
DDB2	658.123445299474	2.25458444531024	0.395415309932055	5.7018137352791	1.18539318192316e-08	2.02378730391881e-07
ZSWIM8	3027.55179074896	2.02504605129228	0.355420830070471	5.69760092814697	1.21505053363046e-08	2.07029634164609e-07
SCYL1	215.969098239473	2.02777960061298	0.356450888880983	5.68880500474792	1.27931449567747e-08	2.16901382496613e-07
LOC784038	242.628136431655	2.22707955260004	0.39201191260751	5.68115274300307	1.3378992597094e-08	2.26163029691112e-07
LMNA	589.641395898381	2.07124356857874	0.365045382244341	5.67393444575164	1.39554553608158e-08	2.35211858741144e-07
CCDC196	38.5133617140952	3.26723623506125	0.57615837066274	5.67072596949868	1.42193682282355e-08	2.39189588616472e-07
OTUB1	1818.23088963824	2.15197172197197	0.379873373543451	5.66497120316285	1.4704922988498e-08	2.45909351166678e-07
H4C8	373.939417877327	2.30524624452975	0.407323147033593	5.65950219455519	1.51812708243726e-08	2.52989509576246e-07
SHF	73.8579948601147	2.59927390809982	0.459281634426622	5.65943358772622	1.51873406075466e-08	2.52989509576246e-07
CBS	205.752542669416	2.06773617886931	0.365413282033933	5.65862348341595	1.52591906417066e-08	2.5393959882475e-07
FAM98C	100.145280121917	2.67885127771247	0.473610111779093	5.65623750652092	1.5472732010025e-08	2.56994282348681e-07
NDUFA3	601.584591227775	2.06701678181711	0.36558331146775	5.65402	1.56734399078705e-08	2.60075927842022e-07
MRPS18B	2832.01883465986	2.02194000973426	0.357727345094476	5.6521818571076	1.58423843611676e-08	2.62625058350846e-07
TUBB6	156.620099213446	2.2499123041645	0.398550409732538	5.64523896907893	1.64951967141094e-08	2.72393224351203e-07
RNF212	412.052270723815	2.33613268892995	0.414083837337461	5.64169010785634	1.68388974908566e-08	2.77801291521436e-07
ALG8	421.454781832021	2.17649763360471	0.386985228773225	5.62423956207422	1.86326926860945e-08	3.05045831262985e-07
PSEN2	198.057776609832	2.33866372423641	0.416055177546437	5.62104223297495	1.89808860601526e-08	3.09858445673405e-07
SARS2	109.357897797273	2.34380630574034	0.416988655594074	5.62079153544639	1.90084528869669e-08	3.1001321687488e-07
SIKE1	156.389182108732	2.12200896448343	0.377887873071833	5.61544605079204	1.96055822033305e-08	3.18237958851598e-07
SDHAF1	146.293707176346	2.29612709898392	0.409389924069599	5.60865562141575	2.03904301140932e-08	3.29417872371039e-07
GFRA4	93.7142704712215	2.34849154084612	0.419223470085243	5.60200396310967	2.11887710274268e-08	3.40709872590171e-07
TMEM234	223.735309616324	2.29534764698228	0.40977453382732	5.60148925201277	2.12517967400104e-08	3.41403043974244e-07
KPTN	83.7694916150976	3.1809573377862	0.568145755677786	5.59884027293557	2.15790502040044e-08	3.46011692747278e-07
LOC101905746	61.5541707177318	2.96199254194658	0.529834909792524	5.59040653456838	2.26538599017832e-08	3.61891717219446e-07
MMACHC	346.891201693867	2.18317259817069	0.390518668964592	5.5904436117205	2.26490229056633e-08	3.61891717219446e-07
LOC618212	5047.03610449456	2.20501072405474	0.39447996626293	5.58966465380664	2.27508549044871e-08	3.6310279694396e-07
PYGB	131.719661162851	2.17725517535478	0.389558284857198	5.58903573608479	2.28333964990746e-08	3.64081162223849e-07
MYL11	31.831362115568	3.51336965194872	0.628717999023263	5.5881486730249	2.29503123970238e-08	3.65605301856305e-07
SARS1	306.671833456022	2.06190960212491	0.369279191993517	5.58360624381217	2.35581750139992e-08	3.74592465598293e-07
IRF7	373.232263954286	2.09360993242772	0.375450430520692	5.57626190366649	2.45741866156344e-08	3.89663397575013e-07
KIF17	264.483192911831	2.32240488025583	0.416561788395889	5.5751750279329	2.4728111549545e-08	3.91741737588494e-07
TEPSIN	96.8466103968944	2.09667760408024	0.376258172579931	5.57244402082676	2.51190217884816e-08	3.9756708446571e-07
GRTP1	118.703387391899	2.09573914772893	0.376247092604635	5.57011386645095	2.54572907311134e-08	4.01807937773495e-07
B3GALT6	478.250054893911	2.12351614507451	0.381355352174914	5.5683396941038	2.57178079574166e-08	4.05546408645886e-07
OVCH2	72.2702930352927	2.52201764353552	0.452935100156804	5.56816559958018	2.57435107298943e-08	4.0557860057088e-07
B4GALT2	91.3089087252229	2.2989866618553	0.413072976331855	5.56557023475759	2.61296510362e-08	4.10530108534834e-07
MPC1L	66.9912426315434	2.63047473615504	0.473778998177436	5.55211342477004	2.82236358364002e-08	4.42213292387327e-07
PI4KA	58.1860290903947	2.57694732873033	0.464878907509271	5.54326575610217	2.96881747055263e-08	4.64735162216827e-07
IL18	42.4197766574926	3.50792642369053	0.633361250394978	5.53858705675933	3.04921664550563e-08	4.75583462425951e-07
ECI2	466.764356097832	2.03659172069313	0.367808730533886	5.53709455927529	3.07530535457376e-08	4.78346724888829e-07
ZBTB8B	296.999352709072	2.01520414025876	0.364019498364488	5.53597856519478	3.09495418737995e-08	4.80966543299001e-07
LOC101907157	40.6597601949692	3.09916623367145	0.560036569865547	5.53386403751365	3.13251831247992e-08	4.86189904368025e-07
AHCY	563.690280959492	2.10251756602147	0.380338758918294	5.52801290092325	3.23878239695457e-08	5.01046652222007e-07
NIT1	107.022841458687	2.26845767573917	0.410620050398065	5.52446884544501	3.30483869922672e-08	5.10804690202391e-07
LOC112445612	46.5031763399837	3.22701613049096	0.584865332258104	5.51753703375064	3.43783653984263e-08	5.29927663034555e-07
RMND5B	207.255449671248	3.06522633309618	0.555599783891126	5.51696818819649	3.44897835638523e-08	5.31167457383641e-07
GRWD1	192.537816288862	2.14649713168732	0.389197749906536	5.51518381646037	3.4841560595211e-08	5.35142643514796e-07
SUV39H1	543.995112011363	2.22448774853221	0.403338742593238	5.51518491437252	3.48413430828842e-08	5.35142643514796e-07
SELENOO	80.697656404643	2.69771280936668	0.490429054854292	5.50071979354522	3.78243913566253e-08	5.76309237550146e-07
DEPP1	66.8165151986227	2.7849713318116	0.506479237585613	5.49868805103948	3.82627343528583e-08	5.82470274904391e-07
CKB	1004.89207401094	2.06866909776257	0.376486738709513	5.49466657140001	3.9144929548848e-08	5.93265461889304e-07
RING1	68.8346309290353	2.53629352116562	0.461579121613872	5.49481855309591	3.91112334721319e-08	5.93265461889304e-07
PARD6A	127.379229930523	2.78932160681585	0.507783165335061	5.49313525385449	3.94860147225841e-08	5.97378445154293e-07
ACTL7B	104.53108947984	2.29005091365786	0.417090820374624	5.49053300094445	4.00722605745813e-08	6.04114879955055e-07
SDSL	130.904825040728	2.67445	0.487180902437948	5.48965023925715	4.02730431136757e-08	6.06608288235074e-07
ERCC1	381.75569864603	2.13518247537365	0.389449575625647	5.48256464766586	4.19203734530022e-08	6.28658898825819e-07
YPEL1	60.4459815939013	3.31470527748157	0.605062945397696	5.47828172704062	4.29475947703842e-08	6.4293862179839e-07
ARL14EPL	267.538807245214	2.07373350455948	0.378653690765739	5.47659657130461	4.33584192572208e-08	6.47392564885036e-07
ARMC7	965.903	2.1274851317105	0.388521624293358	5.47584741410459	4.35422775049419e-08	6.4957195710375e-07
ARAP1	79.7694648174326	2.36024371583291	0.431185910089741	5.47384239745145	4.40380753796038e-08	6.56397087027642e-07
ISOC2	200.839689689269	2.2763442800082	0.416975908573297	5.45917457868685	4.78353229233649e-08	7.10524497599131e-07
ZFAND2B	88.3785767833472	2.94240611689151	0.539164176919633	5.4573472104585	4.83300712978558e-08	7.1663127345722e-07
MFSD3	279.963161403047	2.14399497576517	0.39302258815832	5.45514441246697	4.89330606209176e-08	7.24945196286214e-07
MTMR14	647.426419227506	2.18343766572853	0.400335998607882	5.45401281254036	4.92456512980741e-08	7.2787880948203e-07
POLL	69.1282655214018	2.64311528261651	0.484721557287182	5.45285276233454	4.95681099114262e-08	7.31193607566056e-07
RNF31	586.365374160354	2.21317578623004	0.405864914463404	5.45298622118172	4.95309084924771e-08	7.31193607566056e-07
MZT2B	80.1351529359276	2.68953104852048	0.493720280482942	5.44747938223169	5.10886350824096e-08	7.51682655748999e-07
COPZ1	903.106716210271	2.12463403332907	0.390626359329065	5.43904419808821	5.35671663854596e-08	7.85453207025803e-07
LOC531152	167.319755355872	2.03981277986091	0.375056358466332	5.43868337068605	5.36757477137227e-08	7.86372642359761e-07
ANKRD35	100.585349152769	2.17723301445134	0.400518531315305	5.43603564934009	5.44790595745545e-08	7.96779488197474e-07
RNASEH1	292.392838904436	2.21419980078906	0.408093650649144	5.42571489967313	5.77230329942031e-08	8.42068517917987e-07
HADHB	796.399627896828	2.14227954237546	0.394868533538731	5.42529819526716	5.78578658457474e-08	8.43317753794181e-07
ZNF746	137.085031898936	2.36590624262078	0.436429846025401	5.42104593479861	5.92513311969675e-08	8.60700905124762e-07
ASB6	367.112833791508	2.04795676082342	0.3778767198211	5.41964258023886	5.97183064956903e-08	8.65284439258349e-07
GPS1	317.207850435479	2.38566399113365	0.440395449470978	5.41709500858697	6.05751562342973e-08	8.74005684353611e-07
RFC2	489.132787155313	2.09061215172701	0.385966751574631	5.4165602171636	6.07565346706727e-08	8.75885416980657e-07
GPAT2	105.216902405594	2.03505833005519	0.375752724915155	5.41595095688184	6.09638110192209e-08	8.78135029143249e-07
TTC23L	273.09096430599	2.05223974109532	0.379532982618918	5.40727640305226	6.39903522820367e-08	9.17873329260578e-07
IDH3B	194.954823490972	2.34690817336768	0.434238859648713	5.40464797477191	6.49357966716347e-08	9.29943669875864e-07
HIP1R	342.708651405128	2.11572908584059	0.39153966193363	5.40361371155095	6.53115188435617e-08	9.33104791161402e-07
HSF1	721.952551788732	2.18002831509362	0.403689621038059	5.40025851912624	6.6544931259504e-08	9.48168467763224e-07
REXO4	36.4194486289404	3.07154973448537	0.569867425596635	5.38993737230997	7.0482241912157e-08	1.00260257976455e-06
TMEM92	632.113955590841	2.21468198774798	0.411314736212148	5.38439737934818	7.26877592508322e-08	1.03226253630366e-06
GFI1B	53.1785416604593	2.60304568939285	0.48406759574443	5.37744255611598	7.55513063566614e-08	1.0676215517391e-06
LOC112446778	520.043864595266	2.49408410178697	0.463856597836374	5.37684300152342	7.58032169976343e-08	1.07029896421454e-06
MRRF	762.069304095246	2.05587976148325	0.382383493428452	5.37648668631122	7.59533126386485e-08	1.07153558184286e-06
PRR13	1803.20239735749	2.04083903836746	0.379608966993192	5.37616130233314	7.60906300941047e-08	1.07259004148277e-06
TMEM39B	586.093958720464	2.19810557632556	0.408971318462166	5.37471816994646	7.6702559389948e-08	1.07944053407479e-06
ALDH5A1	145.412941724787	2.4223122834482	0.451099330688509	5.36979799936977	7.88248840882589e-08	1.10658258653304e-06
SYF2	1496.94612499602	2.08992677665504	0.389910150895712	5.36002146098017	8.32120661123245e-08	1.16056796194577e-06
BAMBI	110.830676793156	2.04984938062506	0.382502224285723	5.35905218447528	8.36596897278963e-08	1.16586239156575e-06
TMEM18	203.304715698782	2.00446230642083	0.374234370720517	5.35616838870683	8.50052926947574e-08	1.18077449115141e-06
MATCAP1	195.640337352393	2.05831057950878	0.384723104368036	5.35010909440922	8.79012266263171e-08	1.21803955182029e-06
BBS10	58.2081773157286	2.65119382531568	0.495903405487942	5.34618999582601	8.98249196065623e-08	1.24168463465813e-06
EHBP1L1	123.277999884599	2.71892529513083	0.508611967981536	5.34577529884145	9.00308425969849e-08	1.24352834242943e-06
ZBTB17	81.1797153065995	2.10205098766466	0.393377042966178	5.34360361198148	9.11167067834934e-08	1.25549153615423e-06
TBC1D20	236.589048353688	2.37751303908744	0.44503557808179	5.34229880976055	9.17752065008838e-08	1.26354924870012e-06
RRP1	517.662233939733	2.23892365810778	0.419573295386727	5.33619199011254	9.4918896754457e-08	1.30123072141936e-06
CLDN18	59.4923341598939	2.63673132091332	0.494208018735409	5.33526616516715	9.54045053615947e-08	1.30513058771197e-06
BRF2	74.4129489905175	2.18566508383396	0.410264372803181	5.32745524282341	9.95983106027689e-08	1.35716248453348e-06
ECI1	50.4951319273299	2.85126384154153	0.535761310102588	5.32189202127263	1.02693525041918e-07	1.39482544591404e-06
RIC3	123.575288103783	2.27241433044995	0.427182319972424	5.31954208825084	1.04028746717338e-07	1.41059086831776e-06
MSTO1	126.159547273804	2.12064517000577	0.398718037832929	5.31865872317111	1.04535003541765e-07	1.41423401397743e-06
SCG5	158.557416875505	2.17515260561031	0.40906956467631	5.31731713487771	1.05308431810094e-07	1.42245219043091e-06
TTC21A	95.8656258546967	2.99291061506972	0.562992133329275	5.31607892524365	1.06027174734335e-07	1.4299070040293e-06
MTX1	102.531938756843	2.38255015766951	0.448761027547004	5.30917350531281	1.10123462923471e-07	1.47701586695713e-06
P2RX4	296.700977179029	2.55637839069761	0.481949337526737	5.30424713065571	1.13138954393816e-07	1.51390696117439e-06
KDF1	172.370025836097	2.20061430174198	0.415100095632769	5.30140639545605	1.14913963186314e-07	1.53167981568943e-06
VPS11	57.6539053722501	2.5264927536369	0.476567250001446	5.3014401506382	1.14892714208378e-07	1.53167981568943e-06
CCIN	41.1918616499886	3.23763413996217	0.611765873134574	5.29227647722998	1.20803075711026e-07	1.60022064973933e-06
IFT20	756.604949955675	2.23178915692981	0.422523985510892	5.28204133602323	1.27752363776788e-07	1.67801016666508e-06
MTFR1L	496.962762489379	2.0448096664864	0.387365422006601	5.27876147513124	1.30059974714741e-07	1.70570621773939e-06
LOC515578	92.9316613418781	2.42014376095403	0.458813767151484	5.27478452963462	1.3291215666491e-07	1.7417792640621e-06
ARID5A	244.127248937146	2.16129060861228	0.409896718551907	5.27276875074223	1.34380844521186e-07	1.75524330162443e-06
TMEM223	116.781679434031	2.1597714155783	0.409597510840589	5.27291147630743	1.34276340927666e-07	1.75524330162443e-06
ZNF576	266.516455807817	2.03192303877925	0.385368738555922	5.27267221101899	1.34451575464259e-07	1.75524330162443e-06
MYBPC2	42.2756539782903	2.79500619658951	0.530196804156533	5.27163908699141	1.35210764139632e-07	1.76262275784075e-06
DLX4	82.2121932309137	2.22572355335424	0.422208395280292	5.27162315632461	1.35222503153875e-07	1.76262275784075e-06
SMG9	122.016917138891	2.69674178799737	0.51162419859295	5.27094260868396	1.35724907836935e-07	1.76782723801893e-06
ZNF329	66.5037249977383	2.27118127629778	0.431473544948057	5.2637787481761	1.4112427173426e-07	1.8339735722494e-06
THOC5	699.367497927709	2.01958825499247	0.384504649588624	5.25244169908791	1.50095982596984e-07	1.94613860642579e-06
GAK	217.645802989227	2.30029877793165	0.438042574655973	5.25131325359924	1.51018594242285e-07	1.95282044400799e-06
LRRC45	85.2582280087017	2.09571791650338	0.399893019461166	5.24069642257633	1.59971704172211e-07	2.05552847167607e-06
THEM4	232.301149451714	2.50474817429552	0.478614040623556	5.23333617842102	1.66477556266374e-07	2.13272929145136e-06
HDDC3	139.522097515023	2.44070271027669	0.467016512689013	5.22615934118364	1.7306722928668e-07	2.20397130549999e-06
SPIRE2	186.46607302591	2.21732094648136	0.424729757684287	5.22054531467407	1.78397047600182e-07	2.26176316043988e-06
LOC614614	66.0661392801485	2.81556860985538	0.539511602378293	5.21873597795431	1.80148348480247e-07	2.28059294039876e-06
KCNQ1	115.082298832718	2.24146901557567	0.429540334597089	5.21829694451902	1.8057579875296e-07	2.28431717079298e-06
RECQL5	80.8477951386236	2.00049004080309	0.383476586064938	5.21672016884057	1.82119072861904e-07	2.30214087605154e-06
PLG	107.953047773068	2.20914909469922	0.423604978639358	5.21511598328028	1.83702256080981e-07	2.3187337050693e-06
CLBA1	36.8617548861968	2.78804247199406	0.534850490198384	5.2127510829427	1.86060482322577e-07	2.34504612315536e-06
MAN2C1	24.5255110000692	3.87061045125464	0.742946958971877	5.20980724735849	1.89036918685295e-07	2.37383283749791e-06
CDH15	96.5050026120212	2.21366015326097	0.424989817777622	5.20873691712605	1.90130469323897e-07	2.38581725818515e-06
ZNF579	133.451045554913	2.03248475807755	0.390736342970471	5.20168	1.97496866489706e-07	2.46741529774056e-06
CD151	341.284662604504	2.10819542811959	0.406164312040819	5.19049893262833	2.09731324807034e-07	2.59754670413105e-06
LOC132343038	66.1574142876974	2.56372811054385	0.494074179588537	5.18895383822508	2.11478808420673e-07	2.61352433679794e-06
METTL5	328.076979373344	2.28673437736112	0.441184029436889	5.18317578331161	2.18139266231336e-07	2.68229925571831e-06
CRHBP	144.319807323817	2.0642389286679	0.398788977704732	5.1762687638681	2.26367302153909e-07	2.78147808331194e-06
DNAH2	42.4738807810704	2.89306142421432	0.559046648279063	5.1749910908511	2.27921856413586e-07	2.79657017951702e-06
C19H17orf58	251.532811500134	2.29917081213367	0.444328992856832	5.17447848125115	2.28548447389208e-07	2.80225245829644e-06
CRYZL1	424.323072204879	2.13298616552846	0.412502341242361	5.17084620442251	2.33036303850529e-07	2.84824871597102e-06
ARL14EP	6550.05046819665	2.24436129541661	0.434047744665526	5.17077055001426	2.33130677819692e-07	2.84824871597102e-06
LOC107132045	180.342281204016	2.16676163444225	0.419232759387283	5.16839771207053	2.3610945203779e-07	2.87439781063903e-06
SURF2	72.8734678968459	2.48071190185114	0.481066149878133	5.15669602294731	2.51345339701535e-07	3.04044493142132e-06
RHBDF1	232.377395460529	2.59986147442268	0.504542937102645	5.15290430850636	2.56482859459511e-07	3.09821895278046e-06
NT5M	95.6270079765932	2.5868004110959	0.503001946822584	5.14272445153837	2.70782634758136e-07	3.26600887329863e-06
SPEF1	21.0204214259998	4.51917	0.881242527523361	5.12818435076739	2.92549897906728e-07	3.50426121594634e-06
ANO2	55.3001058664762	2.50114542099028	0.487872106143206	5.12664157162556	2.94956282142298e-07	3.52815466308522e-06
TMEM266	1559.52426831619	2.25779246906821	0.440672853543113	5.12351158215222	2.99897215247153e-07	3.57976195442302e-06
TIMM10B	120.364122814136	2.24674744913438	0.439237780739922	5.11510518368798	3.13566173001018e-07	3.71190453826689e-06
ALG12	43.3850383225372	2.74383586063982	0.536757798217641	5.11186958019241	3.18986027852705e-07	3.77085482994704e-06
TMEM53	731.393961615198	2.01914559691307	0.395099619566205	5.11047213644489	3.21354706225955e-07	3.79201768174632e-06
HPS4	79.4556024536318	2.21724868974222	0.434185483190231	5.10668545030736	3.27858832731702e-07	3.86242491536365e-06
RBMXL2	54.7979322618251	2.83532734648589	0.555470601420998	5.10436977084401	3.31898740507505e-07	3.9019727784905e-06
EPGN	89.7454033016026	2.1092450275973	0.413495915313446	5.10100571609857	3.37853357736735e-07	3.96382231688253e-06
TPH2	58.4026614205142	2.43077018357164	0.476674843853791	5.09943038722057	3.40677130263339e-07	3.99148782627744e-06
VBP1	1405.00556816928	2.06305444405477	0.404931510750655	5.09482317202314	3.49066909362416e-07	4.0787978976719e-06
SLC25A19	43.6199540656512	3.27137563410267	0.642261431598846	5.09352651919158	3.51463862664791e-07	4.10384337189181e-06
CES4A	35.5931160710335	3.10012285108842	0.60873867656615	5.0926990027576	3.53001881022002e-07	4.11339581413877e-06
JMJD7	106.542282618944	2.09829271498903	0.412041571381494	5.09242964964401	3.53503899426407e-07	4.11644724189405e-06
SMIM30	42.7695438663647	2.97340848560138	0.583989294119608	5.09154622446279	3.55155262026022e-07	4.12735215502301e-06
ASCC2	147.708166361841	2.02414595033379	0.397675179779147	5.08994791039743	3.58161887574606e-07	4.15375704662809e-06
ACTN2	29.3044217517314	3.1070359961678	0.610735773747897	5.08736532183284	3.63072041353401e-07	4.20501206813422e-06
CHTF18	52.4092208082288	2.66698159281532	0.524500744099251	5.08480039889256	3.68012879718291e-07	4.25361346679112e-06
OVOL3	75.7955772235114	2.02526120900103	0.398492763555785	5.08230360553967	3.72884772037654e-07	4.30122333613555e-06
PHYH	632.500613969221	2.19357098343721	0.432375518353535	5.07330061560892	3.90974106439554e-07	4.4857343764929e-06
NRM	282.816876670577	2.12316739684386	0.419116695603198	5.0658144118744	4.06657964199092e-07	4.65043019738739e-06
SLC2A4RG	37.360176699235	3.29800652735403	0.651906859722099	5.05901491627183	4.21427903184785e-07	4.79979779966139e-06
RBM48	1667.40599016227	2.09265038440816	0.413974151770728	5.05502668574134	4.30330592994252e-07	4.88820191816731e-06
TP53I3	179.279703651376	2.25104531303086	0.445591336562633	5.05181570718094	4.3762985019853e-07	4.96125215757474e-06
ELL3	59.9615955879199	2.4511418488049	0.485640878024849	5.04723131786999	4.48258505775087e-07	5.07168253959786e-06
GSTZ1	95.1502575798414	2.3782124494266	0.471635973612092	5.04247466793664	4.59549608211978e-07	5.18232883839574e-06
ACBD6	54.6800508830545	2.58208582051394	0.513282514438496	5.03053532485634	4.89112257696744e-07	5.48323950894695e-06
TRMT44	45.752930535465	2.58018496082194	0.513934370114175	5.02045613382256	5.15489226003842e-07	5.74512407212735e-06
VPS29	1875.74598300369	2.15249217660024	0.429245966907439	5.01458916925454	5.31469011059625e-07	5.90402483381272e-06
FAM187A	51.7424133530702	2.79272953934871	0.557401319303902	5.01026718565423	5.43545183944737e-07	6.02646054204187e-06
MRPL3	378.025662027776	2.22199208761639	0.443518771441674	5.0099166725091	5.44536077353711e-07	6.03354421585001e-06
WDR54	320.468260712773	2.34194656529837	0.467847734336091	5.00578798061671	5.56339676159934e-07	6.14843223021111e-06
TPGS1	70.0257118671894	2.63378350417481	0.526256278423233	5.0047545505132	5.59332548340091e-07	6.17263459940615e-06
TP53RK	313.059462035816	2.17687224538407	0.43497991286743	5.00453510837757	5.59970060210989e-07	6.17263459940615e-06
PRORSD1	63.2133121128291	2.66331003440901	0.533551194348549	4.99166727133061	5.9860309919328e-07	6.53961486505546e-06
UBE2J1	57.2833916674219	2.86248148009335	0.574049560892564	4.98647098630754	6.14921357937236e-07	6.70933608937121e-06
F8A1	106.541995774982	2.04772208540796	0.412009267721589	4.97008743694495	6.69227154584586e-07	7.22369184932896e-06
TMEM277	165.832022902229	2.20603718644401	0.443940406206534	4.96921919159056	6.72230455472476e-07	7.24698253915328e-06
PRMT7	414.749439578232	2.04709664830747	0.413024256854387	4.95635937680334	7.18263090210275e-07	7.68523572365439e-06
MSMB	25.4643609994553	3.65361742611226	0.738229868950196	4.9491595772302	7.45346192353207e-07	7.93539073486107e-06
TOM1L2	93.0609659670138	2.05233794261064	0.414922190865923	4.94632	7.56295847325446e-07	8.02703846378047e-06
RIBC1	91.9814317088058	2.24372665064984	0.454194766833457	4.94000991313175	7.81185992600591e-07	8.24535392366728e-06
GNL3	511.533229672172	2.02548851714763	0.410143644518389	4.9384856847558	7.8731556725174e-07	8.29973932242441e-06
NTMT1	106.194684750999	2.53995591850787	0.514874029814586	4.93315990208819	8.09098639637193e-07	8.47205851070319e-06
NPHP1	66.367903368782	2.27082387623934	0.460976994329254	4.92611107316431	8.38823267309479e-07	8.74590609790254e-06
PREB	128.430657586307	2.09802296217954	0.42604198631027	4.92445117991642	8.45974452325653e-07	8.80440078161142e-06
MAN1B1	47.7152098959503	2.42810811624799	0.493222210526218	4.92294966533937	8.52493855144614e-07	8.85611949759626e-06
GPR179	166.628155238786	2.10447106699314	0.427963969396544	4.91740243918332	8.77001394034576e-07	9.07770585455716e-06
LOC101906178	65.0138080941409	2.90840206486417	0.591488540823923	4.91708945166185	8.78404198607737e-07	9.08673890665975e-06
VSIG10L2	278.146997974458	2.00124208899393	0.407168594402733	4.91502074694515	8.87730580413029e-07	9.16662040895164e-06
KCNJ15	88.2518686973753	2.60193626670542	0.529469578557179	4.91423185029019	8.91312231992846e-07	9.19806319602009e-06
RAB37	60.5697538136417	2.20843457965227	0.450608641481418	4.90100361234048	9.53483029491605e-07	9.77491184719832e-06
ANKRD37	82.1846298944649	2.40997492129644	0.491854720850631	4.89976982863668	9.59489944394171e-07	9.83061394910967e-06
BSP1	1478.12813090253	2.10177135288245	0.430295631937939	4.88448219522152	1.03701012386469e-06	1.05617293720527e-05
COQ3	1473.09894426723	2.07356487893503	0.424639006789361	4.88312389060293	1.04418217868346e-06	1.06095594100848e-05
KLHDC9	520.014634674618	2.04846228958994	0.419589221859583	4.88206603713826	1.0498008504826e-06	1.06400315947725e-05
LRRC71	32.3912379909517	2.71241040610623	0.558188537596571	4.85930868051365	1.1779635165137e-06	1.17187885296351e-05
LAMB2	26.6096649491376	3.19747818306968	0.65830017564385	4.85717352261435	1.19073239445941e-06	1.18320834628572e-05
GPRC5A	1192.40144537684	2.05588278704648	0.423282651055605	4.85699752144201	1.19179085414799e-06	1.18357398788822e-05
LOC101906914	43.802000759111	2.41973021353879	0.49829387159513	4.85603045004907	1.19762293047136e-06	1.18661587579246e-05
GSDMB	92.5652617446864	2.58264309154678	0.531942168213839	4.85512005979673	1.20313826624298e-06	1.18907398704018e-05
ADRA1D	46.0172143109788	2.97572220062374	0.612912961186709	4.85504857796156	1.20357235138832e-06	1.18907398704018e-05
KRT33A	36.3951903990007	3.4289548638907	0.706653215288482	4.8523869837497	1.21984300326924e-06	1.20306840730944e-05
LOC100297709	181.323414596079	2.00217748159563	0.413309059504472	4.84426226706982	1.27082977022674e-06	1.24689714318584e-05
EIF4EBP3	65.703415811917	2.53480948401868	0.523431046913024	4.84268080574877	1.28098981237005e-06	1.25614681772511e-05
NECAB2	39.3392206225863	3.01900885652155	0.623687010140656	4.84058318905934	1.29458648238416e-06	1.26875396766992e-05
TRAPPC12	327.768128069661	2.03418776818691	0.420342185768621	4.83936144659683	1.30256962918043e-06	1.27511970381392e-05
SLC7A9	267.404780882868	2.16269037048197	0.448134234295965	4.8259878513402	1.39311000735139e-06	1.35909497074617e-05
FAM3D	19.3116285497767	5.14122612486851	1.06732606922192	4.81692171972943	1.45789849565045e-06	1.41265336992337e-05
CPA4	43.0215076449576	2.80429540228836	0.582526751656164	4.81401994726517	1.47924032702068e-06	1.43009917910104e-05
UPK1A	28.340535706448	3.20061183812682	0.665717613448246	4.8077619901755	1.52629325858285e-06	1.47143941200049e-05
CPLANE2	40.6524064503149	2.55491210704351	0.531943939771494	4.80297248642595	1.56327373014486e-06	1.50118067274022e-05
UBL7	692.950324867833	2.07573608587918	0.432246478840063	4.80220473154446	1.56928121586818e-06	1.5061057850614e-05
VARS2	32.8905419620827	2.64560892900677	0.550936986581277	4.80201727864294	1.57075135424168e-06	1.50667313727234e-05
NAXD	742.134501809674	2.17983	0.453969104018124	4.80171701508562	1.57310899295866e-06	1.50809067384253e-05
GAREM1	34.0417707657436	2.93105319229534	0.610735966532777	4.7992149683525	1.59288752633829e-06	1.52279336804042e-05
FBLL1	67.7242224801488	2.77584869554238	0.580447871761842	4.78225320581641	1.73341139099887e-06	1.64520513029411e-05
SLC44A4	19.385866837491	4.40469743061959	0.921703547900771	4.77886565658939	1.76286929128143e-06	1.67038930469071e-05
DOC2B	22.327976762638	3.5581730311596	0.746211844262145	4.76831486731215	1.85773278345071e-06	1.74867642180827e-05
C9H6orf118	60.5658213823044	2.03489893474124	0.426907813731046	4.76660035092081	1.87360431272709e-06	1.76168137819281e-05
MPST	71.3427041517334	2.51565008754948	0.528533203654933	4.75968221135997	1.93898009614706e-06	1.82115385359215e-05
ERCC8	335.829692884159	2.29539184634473	0.482671299619676	4.75560044310361	1.97857454847876e-06	1.85529246911786e-05
ZNF622	1507.25997286969	2.00817143701949	0.423339690486869	4.74364082118064	2.09910901569364e-06	1.96080804566783e-05
COL5A3	59.9633865805248	2.42296362923659	0.511757702752813	4.7345914212979	2.19496817895884e-06	2.03703029537268e-05
C10H14orf93	30.854717799282	3.01288168350858	0.637872105607065	4.72333192974665	2.32011708181174e-06	2.14388824255176e-05
ENO3	31.0889019916426	2.73109850847649	0.578902759035106	4.71771548131605	2.38507727462359e-06	2.19798976152274e-05
MYO15A	56.4991274434464	2.34780750867939	0.498083472799906	4.7136828200332	2.43279251645485e-06	2.23835193368505e-05
DNAAF3	29.5686073900335	2.70034	0.574951807152752	4.69663298610624	2.64485060564361e-06	2.41788715900465e-05
RPUSD1	166.521627862578	2.11113571835038	0.452534348981212	4.66513917253611	3.08408231574809e-06	2.77357056528007e-05
TAFA1	42.0288354831489	2.35011489285805	0.50409118327374	4.66208291443544	3.13025020982669e-06	2.8114266680125e-05
LOC101906111	70.8407454304751	2.12081952894038	0.455545605922945	4.65555918302307	3.23102574837504e-06	2.89206330824525e-05
AARS1	103.698636938301	2.21987152798141	0.477280586790354	4.65108279997253	3.30196711329921e-06	2.94786553588863e-05
URAH	37.5829118463394	3.17982233642678	0.684048481524349	4.6485335795802	3.34303203505827e-06	2.97987062469755e-05
P4HTM	92.0331977308574	2.05631025319355	0.443087676577864	4.64086536794528	3.46953129199238e-06	3.07981542599904e-05
BICDL2	75.1609138141204	2.24388203553064	0.483701467142683	4.63898124763954	3.50130817644226e-06	3.10480721429885e-05
SLC27A1	44.7146071010707	2.1990018789968	0.474305020958801	4.63626101733343	3.54767931222489e-06	3.14430047005413e-05
NGEF	32.0726165593157	2.60457635222085	0.561846809329073	4.63574111123117	3.5566088036841e-06	3.14895823884035e-05
MXD4	43.9892900730911	2.38839605342993	0.516185191935837	4.62701389102772	3.70975641296443e-06	3.26622950985343e-05
ERICH6B	21.3131443214887	3.32816711645041	0.721447893079965	4.61317740113147	3.96559555652474e-06	3.44697126949242e-05
TYSND1	49.6511568374772	2.03795805221498	0.441856345057754	4.61226386134299	3.98306923657164e-06	3.46040495611123e-05
CACNA1F	31.6875762048717	2.60257685846476	0.564884058624944	4.60727616353703	4.07978001446262e-06	3.52541834168647e-05
LOC112444286	66.0207003447961	2.0344001371488	0.442756254856109	4.59485352230644	4.33053360938069e-06	3.70407567856259e-05
NOL3	46.067189485243	2.44920214271121	0.535512541555718	4.57356635494667	4.79491729050134e-06	4.05874949513499e-05
PRRG2	105.108931023028	2.10346092205848	0.46000321929188	4.57271	4.81458281361764e-06	4.06736145925184e-05
ATG4B	47.0702280940193	2.3969598645024	0.52487961228487	4.56668502338683	4.95497688431016e-06	4.17978635698624e-05
FNDC7	97.1328385844622	2.2146579934223	0.485236261568116	4.56408180679921	5.01685148542601e-06	4.22781963184303e-05
LOC510613	48.0557539997515	2.45597328822765	0.538196695029244	4.5633377367622	5.03467245998079e-06	4.23658913286847e-05
B3GALT4	45.8452081813621	2.16265739701641	0.475523901595098	4.54794677988212	5.41718295691104e-06	4.52734924741161e-05
LOC132344308	26.7389473406267	3.54912892023988	0.781561869961463	4.54107225115125	5.59688454443662e-06	4.65257992125064e-05
H1-7	22.4354031288728	3.90445911966046	0.860196887107447	4.53902958518001	5.65137073298885e-06	4.68877762508044e-05
WDR89	63.6814788813804	2.00875259212441	0.442630245521284	4.53821810066032	5.67315692948382e-06	4.70230091529411e-05
GPX7	44.592877461926	2.50049269331224	0.55127561505869	4.53583039954712	5.73772760447846e-06	4.74066741520202e-05
GSPT2	48.5133552986448	2.0568413341431	0.453469180425813	4.53579	5.73880455431082e-06	4.74066741520202e-05
ZFP3	46.8356019706144	2.72459637258287	0.600959865458868	4.53374098535262	5.79480829345203e-06	4.7754235075991e-05
TM7SF2	67.2516235758637	2.00253839988966	0.442799010063236	4.5224545547283	6.11266134947255e-06	5.00129490173313e-05
SPSB2	40.4471559063832	2.41197405549578	0.53396948230169	4.51706349415119	6.27031082292196e-06	5.11563054810592e-05
LOC107132081	32.6318483192382	2.68372653628087	0.595136905881826	4.50942717508728	6.5002903358924e-06	5.27563809884146e-05
PTPN6	54.4996126094904	2.3682200962873	0.5252662478168	4.50860893143333	6.52540627631138e-06	5.29351580606973e-05
C26H10orf62	41.0259218995564	2.61247252369274	0.579889200156378	4.50512360462695	6.63343196055425e-06	5.37605944377591e-05
HBZ	56.7186352181881	2.03879695090087	0.452845141405522	4.50219460138831	6.72553570637878e-06	5.43784941240748e-05
ESPN	66.3864980503699	2.06430947298913	0.45884030187749	4.49897156928535	6.82829877655236e-06	5.51573371012648e-05
LOC101904339	87.8555581241201	2.17838645898572	0.484405217327115	4.49703343619165	6.89081550305661e-06	5.56099192739611e-05
NEURL3	46.5182418773957	2.24845463276323	0.500117816998325	4.49584989044844	6.92926098987747e-06	5.58938647658775e-05
APC2	122.676716573149	2.01402112723868	0.448881825795994	4.4867513262923	7.23173984438819e-06	5.79519647838513e-05
CBY2	14.3466664058425	6.16893110861609	1.37495631994333	4.48663788015487	7.23558986256458e-06	5.7955722352439e-05
AMT	38.2978711562406	2.24631516469247	0.501489215503522	4.47928907591173	7.4892052803006e-06	5.96803662062448e-05
BAALC	24.9711957496971	2.88154	0.645254738584329	4.46574641330186	7.97900757446011e-06	6.29687701813171e-05
TRPM4	16.4503418039816	4.12641398238859	0.924899676276505	4.46147197175034	8.13985939349546e-06	6.41790845740136e-05
TMEM217	88.9916224283506	2.01069991885678	0.450891140501586	4.4593910552778	8.21928385336608e-06	6.46953456099319e-05
FAM217A	20.8938876180962	3.33609140766228	0.749136728786561	4.45324769093357	8.45810864998959e-06	6.6322250855202e-05
DRC3	14.7976072881216	4.27328806615796	0.959658866566057	4.45292407024702	8.47087163503144e-06	6.63919573370251e-05
LOC783267	27.1910715535545	2.60096682590679	0.584565776827532	4.44939975792351	8.61106085490013e-06	6.73367673877022e-05
CHGB	47.2221030420144	2.29136815402527	0.515832027788906	4.44208197743581	8.90926020173804e-06	6.92578816861641e-05
OR5M9	39.1393234725837	2.65686240914997	0.603852097516065	4.39985622320255	1.08322623818087e-05	8.21938067669691e-05
KCNG2	16.6663754340543	4.11980837069646	0.936804694223693	4.39772387574386	1.09392025174762e-05	8.29318312039187e-05
LRRC74B	32.6522451747111	2.93891818851246	0.669308078004154	4.39098	1.12841072547079e-05	8.50949768820711e-05
CARD19	105.862407630955	2.02136652848579	0.461062066636643	4.38415275242932	1.16438052144293e-05	8.749954633079e-05
ZNF775	33.4516534229892	2.40599361920787	0.548906094320161	4.38325178769927	1.16920847539109e-05	8.77085447557052e-05
MED9	71.338073022855	2.55253886973278	0.582370524702149	4.38301521361897	1.17047935673118e-05	8.7765470926199e-05
H2BC9	91.7596249731473	2.42940585869435	0.554646732956884	4.38009585983301	1.18627111853936e-05	8.867803420359e-05
LYPD5	99.2409136321196	2.26133201317238	0.516664336769253	4.37679137544636	1.20439152214363e-05	8.98367061839166e-05
LOC510798	20.7269588654268	3.46980844472868	0.793590431669117	4.37229117975983	1.2294939508674e-05	9.12327091420694e-05
TEDC1	64.5683386190637	2.07513775024085	0.475390972143044	4.36511812768804	1.27054079464612e-05	9.38317094400221e-05
MR1	32.0526719187864	2.40800706382067	0.553449439372524	4.35090704319939	1.35575523590328e-05	9.92271584057139e-05
TTC12	236.727592859961	2.09090860139548	0.480745123361304	4.34930798002929	1.36567804721688e-05	9.98681203385003e-05
TMEM38A	48.8544798824569	2.24784748989803	0.517742691559029	4.34163055615388	1.41429199639632e-05	0.000102896345968716
IQCC	99.9223266036247	2.16381658178912	0.498751732603521	4.33846429062779	1.43481791829126e-05	0.000104168631670608
CFAP119	19.756320891622	3.01932065086024	0.69668787538533	4.33382115224882	1.46543241867916e-05	0.000105987245099492
PHLDA2	283.741855004816	5.43814484938426	1.25845040528442	4.32130247369995	1.55110870310899e-05	0.000111571776248389
ATP6V1D	111.550102394689	2.34168792728035	0.542260883199623	4.31837884647546	1.57179463361686e-05	0.000112870263153861
RBCK1	56.3605051624741	2.04362747913962	0.473276869427837	4.31803794174484	1.57422373188933e-05	0.000112987916434799
PPM1J	27.9671938574922	2.5389103285049	0.589244781640511	4.30875318307672	1.64177459980536e-05	0.000116964498816557
HEXD	23.873496647113	3.03763239690642	0.70594282224337	4.30294395125844	1.68543498525219e-05	0.000119577984611787
GMPR	158.824636133895	2.19064454195278	0.509264926621626	4.30158141163408	1.69583444342385e-05	0.000120266024802351
LOC507527	167.442626548346	2.25877821973729	0.525448002658666	4.29876640182912	1.71751374190699e-05	0.000121503267089382
TBX2	26.8869681027915	3.12628059940935	0.72777666118416	4.29565932263148	1.74174891633131e-05	0.000123101188721717
TM4SF5	33.8145916278632	2.61593866910066	0.611452042658138	4.27824013430147	1.88376739700188e-05	0.000131472544592872
GRK4	56.8936852534935	2.28509215020317	0.535840565436001	4.26450010992325	2.00350245566768e-05	0.000138643664079934
SLC9A3	94.0600771558805	2.01674724422783	0.473004515747658	4.26369554007332	2.01073377827669e-05	0.000139087924509446
CELF2	350.123	2.31607802632023	0.544229393684769	4.25570182940498	2.08394277969731e-05	0.00014322719802242
LOC537848	169.916449945682	2.00271755169839	0.471637518128587	4.2463066968145	2.17323104031599e-05	0.000148293603750224
C23H6orf15	24.646842340687	2.97427603155768	0.703993798408541	4.22486112559708	2.3908817063285e-05	0.000161031626020563
ACBD7	43.0161840775971	2.05155847942603	0.487346363518476	4.20965176515214	2.5576459306274e-05	0.00017105192702647
MYH13	37.7443299509353	2.63203058088102	0.625588381527157	4.20728814441187	2.58453508380008e-05	0.00017256024546869
PTGDR2	41.4453731414481	2.36121248214115	0.563106280549444	4.19319152298785	2.75057026858023e-05	0.000181546110796048
PYGM	39.0445416526701	2.46249326419374	0.587911049077896	4.18854734582046	2.80745744255232e-05	0.000184731777438731
FGD2	95.8148290314565	2.25867349229225	0.539986280366792	4.1828349615809	2.87896390631984e-05	0.000188352367626826
OSBP2	42.2758679865626	2.02599410522438	0.484488297175484	4.18171938731174	2.89312903329801e-05	0.000189134724484215
PACSIN1	36.1595022880805	2.24330320446407	0.536757551837592	4.17936030296008	2.92330225377675e-05	0.000190670943424609
CCHCR1	61.5785930734331	2.0293966560516	0.48699364502026	4.16719330283493	3.08372991142855e-05	0.000199993244085496
GARIN1A	20.9970143300542	3.19813835370259	0.767648836145172	4.16614759655258	3.09790173963663e-05	0.000200755578335906
LOC101906312	15.0738956209125	5.35024620452228	1.28459866090736	4.16491653567753	3.11466488495555e-05	0.000201541981098615
PRKD2	76.8248077090211	2.1737124377431	0.522021690431951	4.16402704635595	3.12683050841375e-05	0.000202212038448846
EDN3	34.7557033426101	2.32399791151616	0.558499653143123	4.16114477141959	3.1665625887477e-05	0.000203980847651157
GK2	16.8452544010101	3.66048398625618	0.881570424920005	4.15223093105504	3.29249762929064e-05	0.000210663314160772
HSD17B1	13.7882557337613	4.54427653866621	1.09517403778413	4.14936474193697	3.33399216055124e-05	0.00021307964065626
LOC132344223	30.0481197780871	2.41766316958169	0.583549454377912	4.14303046887264	3.4274638820396e-05	0.000218606429584604
CYB5D1	26.9539248973831	2.63134279784272	0.635890434226319	4.13804431740548	3.50278723711507e-05	0.000222539940813156
TBC1D17	50.2485965164033	2.21201838433608	0.535770281057766	4.1286694364027	3.64868518006531e-05	0.000230268848101673
PKN1	43.8512621398984	2.41718469694879	0.586990493133267	4.11792818661547	3.82293777472656e-05	0.000239418985738356
PRR5	58.0204544643321	2.1217759428336	0.515533635399136	4.11568867119773	3.86025075027314e-05	0.000241491087994277
CFAP90	19.6851256385308	3.08606435153299	0.751793230338247	4.10493767035452	4.04423908004915e-05	0.000251258796923242
OR51Q1	13.7898490195709	4.63215245588642	1.13117446395923	4.09499383470292	4.22179622275157e-05	0.000260215063121844
TMEM74B	39.4510874912255	2.05877943592478	0.504147039591428	4.0836884365983	4.43264532024307e-05	0.00027145399583525
SLC12A3	39.0711240297246	2.28974347407265	0.563139885489919	4.06602965456909	4.78208534868965e-05	0.000289645671243425
SPATA48	24.2069261785788	2.64925407230524	0.655549741883774	4.04127086480485	5.31623101353471e-05	0.000316848107799021
GJB5	16.3984817443696	3.4436176537709	0.853198144376102	4.03612885994851	5.4340377840485e-05	0.000322635405806634
PNPLA7	29.468706982021	2.43504573784904	0.603547749277386	4.0345535887831	5.4706204207234e-05	0.000324694960635803
CIBAR2	22.8923648152989	3.69288966624442	0.916223461159202	4.0305556698714	5.5645147328309e-05	0.000329241771470131
NEURL2	13.3890860702676	4.58816066570639	1.13846999668573	4.03011118348595	5.57504764259982e-05	0.000329523764282081
TFR2	18.1536034389464	3.10092465442199	0.769570956112901	4.02942006814387	5.59146239336498e-05	0.000330380065097101
SCUBE2	21.9706553238086	2.61466609712598	0.651010747261658	4.01631786898148	5.91145101431387e-05	0.000347252165306217
CCDC24	22.6408483307489	2.71375340516445	0.676535775063097	4.01124893197459	6.0398384878852e-05	0.000353823894466303
ZBTB45	39.5968643402809	2.38300545032885	0.59452967642089	4.00821951340547	6.11782425361667e-05	0.000357171749084616
FER1L4	23.2394452423193	2.50749591979982	0.626601488231921	4.00173948975961	6.28785073222215e-05	0.000365356099664474
SMIM6	17.6765690707995	3.15114627700208	0.788334725887205	3.99721866045636	6.40910938586109e-05	0.000371269158442193
FAM131C	32.2938268089078	2.2494497274666	0.564130530488872	3.98746319494044	6.67835607018897e-05	0.000383625004688703
SHROOM1	21.6532859025429	2.50576702646051	0.628503285324687	3.98687975857758	6.69479325667714e-05	0.000384440372571869
PCK2	12.8100127059044	4.09832652788579	1.02880900589791	3.98356400885985	6.7889374855111e-05	0.000388804468557119
IL34	17.4370389528631	3.3459240751813	0.842501621068502	3.97141559316864	7.14468151452829e-05	0.000406192324512536
ACSL6	46.7898604220567	2.10965499001446	0.531354875884717	3.97033147856569	7.17727068816872e-05	0.000407639485970511
H2AL1Q	14.5774290175254	3.60669502220717	0.908535353362729	3.96979050827009	7.19358513850034e-05	0.000408295506155743
CABP7	27.2029203759679	2.5512926461416	0.643749176378847	3.96317811308571	7.39585606226519e-05	0.000417839053273855
ALKBH4	46.9306483238118	2.17724148650019	0.550219642049032	3.95704064360932	7.58840234068369e-05	0.000427449242595002
ENDOG	20.3525775037286	2.76882457608719	0.700431893433121	3.95302470096839	7.71694673580605e-05	0.000433408204451021
RHOV	6.89322564155956	6.08895937074508	1.54028311190291	3.95314297981402	7.71313155578032e-05	0.000433408204451021
LOC511669	10.0213455504754	5.64527835299146	1.42850529939743	3.95187778118339	7.75403421439439e-05	0.000435205960932987
CATSPER1	6.89581389819538	6.08946317114755	1.54251498927604	3.94774975509675	7.88892013997013e-05	0.000441619791375663
LOC515828	63.3879947594258	2.36918732767491	0.601341992523678	3.93983350095349	8.15381792707534e-05	0.000455154682385901
JMJD4	31.9668198165376	2.21523353623561	0.562974943477399	3.93487056911006	8.32415429820698e-05	0.000462509979985627
MFSD4A	30.6121996503124	2.55174572119269	0.648944153466155	3.93214995090601	8.41895210067983e-05	0.000467171440458896
SPINT3	13.2792139128639	3.74980765144852	0.954389616946016	3.92901136482148	8.52958088331139e-05	0.000472240135403232
LOC132342936	64.6827232042052	2.17580398017902	0.55411497845299	3.92662906578263	8.61446760709723e-05	0.000476324481462109
SPPL2C	15.9691081324119	3.61944680020462	0.922541337358579	3.92334376101544	8.73284062901711e-05	0.000481781851374259
HTR5A	27.0599244525724	2.73856482538747	0.698385862323831	3.92127758181571	8.80807267427532e-05	0.000484839992645322
NKX1-1	17.1067566674782	4.22419459581103	1.07837113361656	3.91719924998755	8.95837025846454e-05	0.000492164822436989
TRNP1	30.3256921124702	2.5278816389337	0.645514187591917	3.91607448375988	9.00024521328286e-05	0.000494148632930434
SLC47A2	30.8805023857733	2.06875540662197	0.528866646631206	3.91167682779696	9.1657509718204e-05	0.000501944458235403
PNMA5	10.2545406615405	5.66955044145597	1.45059447306209	3.90843240253631	9.28969313756451e-05	0.000507601625983402
LOC104968627	19.9618881283441	3.13910715264256	0.803269536468158	3.90791261230283	9.30969645543266e-05	0.000508532526904306
LOC112442271	34.467029462889	2.11810457190386	0.542087922298434	3.90730817783797	9.33300832845973e-05	0.000509481196681937
CMTM8	1345.81682644453	2.03993535824442	0.522871936694612	3.90140532525054	9.5635864423035e-05	0.00051975090427243
CIB3	7.05331636678389	6.1220236944114	1.57209971692448	3.89417008889741	9.8535495186829e-05	0.000532974731144663
TJP3	6.25437768045951	5.94960429333539	1.53290892380677	3.88125099993569	0.000103920517326061	0.00055910282093095
AGA	31.3497023760339	2.22655037878054	0.574315344637398	3.87687774594688	0.000105805488008114	0.000567996201048255
GBGT1	52.1310354235185	2.48397712559558	0.640821130966419	3.87624097515246	0.000106082626595305	0.000569127481211308
IGSF21	48.0377552516458	2.7092360508797	0.699191754033294	3.87481121631004	0.000106707391188873	0.000571887262324927
VAT1L	21.4049734407008	2.60323389093807	0.671976331820696	3.87399640086236	0.000107064994220501	0.000573500333104255
STEAP3	38.9285612267957	2.44530182420214	0.6324265851448	3.86653863332179	0.00011039098333033	0.000588557339118256
TNFRSF25	40.6692320369649	2.42814742074248	0.628430976857576	3.86382516164983	0.000111625132161979	0.000594213164716918
SPATA16	13.5315864088378	3.55034903649703	0.920081005424249	3.8587352804441	0.000113975309902894	0.000605220194252014
LOC132343124	17.3144392205125	3.97352054397095	1.03006595064698	3.85753993855946	0.000114533968956703	0.000607810142999024
GRID1	108.846005097571	2.0935111640376	0.544336301228264	3.84598851723412	0.00012006738583349	0.000633838946896168
MYH6	26.1072840463664	2.36311744469035	0.615852196142547	3.83715030894098	0.000124470293253547	0.00065365971098623
ZSCAN16	108.189518840087	2.32168678625882	0.605417905570371	3.83484988616505	0.000125641004536087	0.000658395737925121
MROH2B	16.6912797523046	3.28733574381472	0.858074880081083	3.83105929345478	0.00012759274998527	0.000667399245498175
PITX1	47.3892565771349	2.11497305083478	0.552141600866671	3.83049030812931	0.000127888170840438	0.000668740432085402
GAST	38.5798417175409	2.19309518790075	0.572702074852011	3.82938229875884	0.000128465307397397	0.000671348729908165
HBM	9.23028308415174	5.52351656675782	1.44270530353738	3.82858270030247	0.000128883323716023	0.000672508082744703
FSCN3	37.2542228743058	2.31292	0.604464405012627	3.8263936081475	0.000130034311807211	0.000676722615331027
SCNN1B	14.2685468152706	3.64449705648143	0.95270672248175	3.82541339373329	0.000130552825798149	0.000678633296998832
MYOZ3	28.3237065712381	2.3722756176371	0.621329829339887	3.81806168900252	0.000134504296624648	0.000695906474024479
SYNGR3	23.0808449279288	2.64803999453198	0.694662069011206	3.81198299527315	0.000137856362667244	0.000710461789681067
TNFRSF4	30.3148048867114	2.73328803528412	0.717258006592435	3.81074593822868	0.000138548099598451	0.000713597648803198
CMSS1	11.734286702147	3.89727512138871	1.02381463529232	3.8066218112578	0.000140877920557352	0.00072364052630314
LOC789121	29.1682279131894	2.09011438834092	0.549754025067513	3.80190829541309	0.000143585876791841	0.000735464082036707
SMIM40	15.0779685488067	3.47911241200553	0.915427772696071	3.80053185600763	0.000144385854017172	0.000739002067395745
SIGLECL1	18.1863246564525	3.79921724677852	1.00287916075642	3.78831009302553	0.000151675465545235	0.000770331601455071
FBXW9	29.7276452290402	2.06538063904936	0.545381927810941	3.78703534849312	0.000152455418482462	0.000773376243920654
LZTR1	33.0444556217641	2.27001226653044	0.599722235021632	3.78510606072252	0.000153643038368194	0.000777789521757002
KCNH6	42.7094328798681	2.53054435746055	0.670040522142272	3.7767034587249	0.000158917750240837	0.000800237707661044
NFAM1	24.7848563924458	2.65637975042118	0.7047171388618	3.76942691462214	0.000163622811127992	0.000819117583395124
TELO2	6.03010182748008	5.89860609172069	1.56555180537501	3.76774889944172	0.00016472627005292	0.000823199123900028
HYAL3	17.768040589878	2.93125029600181	0.778042453284406	3.76746832210493	0.000164911458889926	0.000823884382638365
OR4F58B	5.80118716400196	5.84148055873018	1.55170539497904	3.76456	0.000166845833123862	0.000830160936306568
C11H2orf16	66.5633738246118	2.10360832437458	0.559365405214311	3.76070508609416	0.00016943509509654	0.00084011772202771
RFESD	39.3043036408648	2.03399331382701	0.542579635983022	3.7487461359325	0.000177720866327096	0.00087562902262511
CYP26C1	21.2934933278891	2.74845047206861	0.73361829914085	3.74643118265637	0.000179368180130998	0.00088197073311114
MEGF11	32.3503115526139	2.33504735119175	0.624672203455878	3.73803626649873	0.000185463198586737	0.000907774039684542
NUDT18	38.3500577345151	2.07278788127549	0.556002870292197	3.72801651219205	0.000192992735942385	0.000938997583533474
KCNK15	13.0319651483891	3.7075475162488	0.994870079123631	3.7266650128977	0.000194030060535686	0.000943509012097076
SMPD5	11.9522219342053	3.57393003727134	0.961550349144338	3.71684128704409	0.000201729078723371	0.000974038912224593
COL22A1	33.5630524384563	2.05222555719071	0.552247411313069	3.71613431797021	0.000202294070017417	0.000975942204944708
KRT4	30.2551251239493	2.34963	0.632410329746355	3.71535559075447	0.000202918128932557	0.000978402151345417
SOBP	29.544069416045	2.44172855809652	0.657560481538934	3.71331402456238	0.000204562802411451	0.000983582098003306
LOC526787	18.8142239724929	2.85874938771071	0.770320258746239	3.7111180126089	0.000206345870591352	0.000990749178657245
CDKN3	23.916544601887	2.35787475328551	0.635464278237721	3.71047568531217	0.000206870166114337	0.000992988383468454
PGM3	73.8483375918182	2.0764817569431	0.559656208714212	3.71028092713157	0.000207029383273041	0.000993455428907046
STARD5	10.7964899082964	3.83888215163521	1.03753424136163	3.70000526112484	0.000215594997354216	0.00103053927764881
IRX4	55.1040198564652	2.03221517554718	0.55066598904245	3.69046793516517	0.00022384190482344	0.00106520657706235
CLPS	26.4935879117788	2.45456888426358	0.665191311617884	3.69001945965522	0.000224236898136029	0.00106679008352752
ZNF653	32.6361005891489	2.01580673955018	0.547839905763815	3.67955440693879	0.000233641840564637	0.00110478752803267
NECAB3	15.0528493744827	3.11317973920696	0.846819608896716	3.67631985194932	0.000236622814230122	0.00111750888233049
C18H19orf81	10.6728263530529	3.77304782879869	1.03112161819162	3.65916858131231	0.000253034850555992	0.00118407599600881
MPI	41.5078330605781	2.07373653502199	0.56804522413753	3.65065393898974	0.000261573479126226	0.00121639473838921
TEX29	19.4704029255919	2.89801085838653	0.794219843680233	3.64887742537105	0.000263388729820208	0.00122218359985062
BRINP1	15.1195358377437	2.85215865378986	0.782670312378425	3.64413803447143	0.000268289413629342	0.00124222191179901
CPQ	105.936611009302	2.02437215134116	0.555807243903085	3.64221980470292	0.000270297118577911	0.00124950456028694
LOC508933	35.4351330065362	2.11258398868647	0.580536235362178	3.63902175265339	0.000273675684078331	0.00126307886397056
WFIKKN2	25.6828317231657	2.13845574095001	0.589151892129185	3.62971887134516	0.000283730063850767	0.00130177115215899
ZCCHC13	15.7350714556455	3.21064171239994	0.884924281369946	3.62815415961867	0.00028545480444282	0.0013086335391694
PCBP3	7.87524653517876	5.28815368513489	1.45856442949398	3.62558799474461	0.000288304701500344	0.00131711910672105
SPTLC3	36.5397296141317	2.03545889474581	0.562072095014683	3.62134842273682	0.000293071497604802	0.00133604748416062
FRMD1	19.4018431970123	2.78741396593049	0.769744608647267	3.62121921299199	0.000293217928366875	0.00133635961450056
TUBA4A	61.3682303985427	2.07991184612539	0.5755660127921	3.61368079403374	0.000301880682942392	0.00137001238716324
TMEM86B	24.1374052926985	2.33023990510618	0.644951406302407	3.61304725028162	0.0003026195318251	0.00137263863324002
SLITRK6	61.6761326752038	2.00246292216846	0.554657583933741	3.61026871383709	0.000305879949933384	0.00138596040756229
SLC22A11	41.9119818026944	2.17003450527896	0.604958322263348	3.58708100280388	0.000334400466368032	0.00149425401303817
NLRX1	16.2527832950123	2.93423522706273	0.819317657800737	3.58131574380929	0.000341868198984898	0.00152365127373898
C16H1orf159	13.6474057410451	3.04823388175684	0.851789851441983	3.57862197653157	0.000345410652845267	0.00153704153697319
NEUROG2	35.2744205055597	2.28415	0.63922280074299	3.57332225324106	0.000352480536671562	0.001566062436259
ECM1	7.56304511482989	5.23152063462829	1.4643454538402	3.57260004523439	0.000353454381220623	0.00156957553070018
ALG10	36.2477753538783	2.41000976254557	0.67780571024442	3.55560557563983	0.000377109470933254	0.00165701959530041
BOLA-DMB	10.5200741450564	3.75058157084111	1.0561227687387	3.55127422858266	0.000383370747184299	0.00167893663195863
EHD3	20.5369551561934	2.31010262916744	0.650544894473394	3.55103	0.000383730725827154	0.00168008387519879
SPATA6L	32.8068520735258	2.1162446160885	0.597598296148224	3.54124941407731	0.000398236935824745	0.00173517522037925
ZNF268	29.885085968087	2.15984464748375	0.611511580079828	3.53197669159724	0.000412465709568986	0.00178853395591247
LOC101902714	5.51596254841584	5.76864329639506	1.63389330762899	3.53061198638862	0.000414599464706907	0.00179415537100255
GPR62	34.0812684055133	2.10207975078521	0.595546499373873	3.5296651949012	0.000416085852278428	0.00179877114600367
TNK1	19.6552299302826	2.73687520528716	0.776580938884213	3.52426265988383	0.00042466306374521	0.0018316934010208
SHC2	21.7077850181037	2.28952307859909	0.650149658359361	3.52153238744546	0.000429060252370428	0.0018469416840486
KLHL40	25.8110882410199	2.32346943338089	0.659971951990486	3.52055784548612	0.000430640050886799	0.00185281152415929
DBNDD2	19.4037098039275	2.8303063932344	0.803989113551597	3.5203292501457	0.000431011404941362	0.00185301391825932
LOC509881	14.0213960371094	5.2099865875088	1.48023874421646	3.51969343314726	0.000432045865095251	0.00185653000090191
KLK15	12.736599878362	3.23397200381795	0.92256619931616	3.50540915786324	0.000455906053566827	0.00194346820795548
LOC104972276	48.3542504157205	2.34709838291881	0.669841160967314	3.50396261037374	0.000458389712905454	0.00195114429324867
C9H6orf163	37.2415172475322	2.14221004935224	0.611739857441015	3.50183173990555	0.000462071330854176	0.00196486347858383
WDR86	12.556719724865	3.07441615565259	0.879385336297089	3.49609668111856	0.000472117607288535	0.00200211971957763
C8G	10.2388519396348	4.22292420295752	1.20871156620758	3.49374021149416	0.000476304268733113	0.00201787727888144
CD68	14.9908985472319	3.09496748822285	0.888371119563271	3.48386774408465	0.000494223643384469	0.00207787281610331
KCNK18	24.8522506050538	2.39312930391976	0.687817552009749	3.47930828012055	0.000502709926268028	0.0021094126918385
CHDH	20.2632113745433	2.65893997463389	0.764705921612585	3.4770751729329	0.000506915670908831	0.00212083024531322
COMMD5	25.0181968419104	2.05551838590143	0.591980738577196	3.47227241014934	0.000516072380712247	0.00215493219921769
AGPAT2	13.8101686202047	3.12198752645995	0.899512760209532	3.47075401768922	0.000518999196803615	0.0021645170881778
BRICD5	7.11902945362435	5.13965525679399	1.48299999679963	3.46571494800104	0.00052882362404562	0.00219800333166003
NUTM1	26.1032464898811	2.06032506681513	0.595961027274081	3.45714731756712	0.000545926317592526	0.00226195866808158
TSSK6	17.0115567458204	2.56903528056179	0.743216469637125	3.45664471323693	0.000546945445198026	0.00226508622279279
AMDHD2	26.1757207955474	2.07256206606499	0.599892151486355	3.45489111822817	0.000550515094499742	0.00227602007593345
UNC5CL	4.98002852914746	5.62000019809221	1.62771222157416	3.4526989007044	0.000555008135387965	0.00229183195583838
MAGEB4	37.8657152872646	2.40490350738796	0.696966392591351	3.4505300871774	0.00055948680040243	0.00230643656702695
SERPINA10	18.2743577475661	2.61248724641457	0.757671719754816	3.44804640096634	0.000564657023624632	0.00232551322487982
DHRS13	15.3428912684204	2.55529516595224	0.743582193488099	3.4364663225265	0.000589355618632467	0.00241620297990412
IL17F	4.98855076895352	5.62228929329839	1.63936396993314	3.42955523996767	0.000604571354850144	0.00247031170285728
ACTL6B	11.1890799040758	3.28526	0.962048720578702	3.41485503009641	0.00063815966677993	0.00258292676464576
BTBD17	10.4361580850041	4.80963022228318	1.41035088858014	3.41023660227224	0.000649065450478066	0.00262026163133409
MMP23	15.3794781542565	2.8230547444836	0.829971174889038	3.40138890348935	0.00067044373459258	0.00269830384002147
MMEL1	5.03321252184672	5.63760784169938	1.66675635107656	3.38238269682192	0.000718599601848257	0.00286503393416009
LOC132342842	60.1711640849094	2.40815154017871	0.71224278438293	3.38108239631389	0.000722008886709088	0.00287586342886415
HP	9.71254257567063	4.58513205644404	1.35706214111666	3.37871930659798	0.000728243218690448	0.00289506139841046
CHADL	17.6319095698817	2.80888725296688	0.833523394704496	3.36989611906778	0.000751965258056677	0.00297801985399186
LEMD2	24.6853249891321	2.13811387140649	0.635500942052357	3.36445429097465	0.000766951870554305	0.00302313104677034
C6H4orf19	14.741660958436	2.75015649090969	0.818454649612433	3.36018188938384	0.000778911734788757	0.00306223074449865
LOC132343944	9.94139884332642	3.28151505255141	0.979097320241392	3.35157188638037	0.000803541740582661	0.00315012546496957
UAP1L1	18.4543501233637	2.62681971463441	0.784048790582865	3.35032684978905	0.000807162553898088	0.00316313976597328
SDR16C5	26.665922501554	2.30376118509064	0.690410928446691	3.33679710179808	0.000847497935468588	0.00329708627141785
PDIA2	25.1320606081103	2.36926625298797	0.711651272046161	3.32925176424653	0.000870796501166719	0.00337699611459247
C27H8orf48	35.1374886578428	2.38080750635982	0.715394221355075	3.32796580583244	0.000874826034966445	0.00339108843630933
SLCO4A1	4.63115544422553	5.5167804911117	1.65777607522444	3.32782006783685	0.000875283792066659	0.00339209574492756
CD2	8.47582432987043	3.91540931824778	1.18086695487207	3.31570741487295	0.000914114784216099	0.00352425585160777
ZNF404	17.2776336089219	2.78427894464949	0.840272659616707	3.3135422327314	0.00092122193552517	0.00354686999030479
ZNF475	22.0290511858359	2.37178921322021	0.716339896347116	3.31098299189371	0.000929688590528229	0.0035722466106802
FAM83F	12.9369458308826	2.87946900189913	0.870135490336901	3.30921912032831	0.000935565857554739	0.00359321854455428
EPHA4	16.2335363489443	2.33941720805262	0.707581999453899	3.30621356939287	0.000945659793577443	0.00362629855071833
PADI1	32.2112942350359	2.04268055878989	0.618730756642395	3.30140458811956	0.000962020484034625	0.00367833886166351
LOC101902002	18.9744202616144	2.52422474497695	0.767186250673653	3.29023720479932	0.00100102957843145	0.00380792672060626
TSEN54	28.3707	2.23901567543906	0.681766271216112	3.28413969709176	0.00102294203516564	0.0038775429953061
HES2	4.48357974950065	5.47014556532944	1.66685502351525	3.28171645893557	0.00103177298574962	0.00390326345511502
SAPCD2	21.009140192356	2.14752669921337	0.654391509564778	3.28171540709879	0.00103177683420606	0.00390326345511502
C29H11orf68	18.1187029172935	2.67341760753842	0.815236678050349	3.27931468188101	0.00104059529778812	0.0039296858337489
CLEC11A	44.7427302495229	2.00926905783824	0.614583739354893	3.2693169850984	0.00107807453359913	0.00404537556489111
C8H8orf74	6.40682810515782	4.98330203967121	1.52505716471678	3.2676165556041	0.00108457197482162	0.00406619602371332
MYL4	14.3769074387886	2.53808678450171	0.77762838967726	3.26388133225832	0.00109897184336209	0.00411388433436769
HMGCS2	4.86654179364683	5.58620434539433	1.71349036485048	3.26013175211626	0.00111360470951103	0.00415867065920014
KRT74	10.0659444006129	3.75737742024062	1.15305342900829	3.25863253663124	0.00111950570348789	0.00417797676104637
FLYWCH1	11.2024096304169	2.94490836891346	0.904700015151003	3.25512138785797	0.00113343909682692	0.00422170351123645
ANKRD9	21.5450452418252	2.54255608247598	0.783138527024522	3.24662367478744	0.00116782695988568	0.00432722047544326
IZUMO4	11.7040870587784	3.36598520313544	1.03928119878321	3.2387627208847	0.00120049400576141	0.00443321762377285
MASP2	4.19101661668671	5.37292357120723	1.66904728955975	3.21915598486396	0.00128568526475587	0.0047129878364372
TYROBP	4.20018592065173	5.37576888149562	1.67092002766616	3.21725085131942	0.00129425383451568	0.00474034294389601
LOC112445795	7.93654162299985	4.39596351690202	1.36689094677645	3.21603089644353	0.00129976837937361	0.00475444511114875
LOC107132672	32.1325702349998	2.02036704987982	0.628772296165025	3.21319349182897	0.00131267823529087	0.00479859621051839
LOC782486	9.53711291633477	3.26460033766746	1.01902564617178	3.20364884822255	0.00135697874223634	0.00492483011235931
DES	4.63956727829192	5.51914089275586	1.72281394358346	3.20356177363879	0.00135738916406087	0.00492527681227083
SLC29A3	18.4609686561815	2.12384081628748	0.664597020868191	3.19568211953916	0.00139500712159978	0.00503757718886553
TMEM217B	18.8487759861655	2.63389080012662	0.826316219746149	3.18750949961477	0.00143503743968837	0.00516330326484011
NDUFA4L2	16.4201492366846	2.46878216576987	0.774712482808154	3.18670761160464	0.00143902168288016	0.00517546593920453
LOC100301024	8.16226153776527	3.72975065988519	1.17480799065152	3.17477467770435	0.00149952892339315	0.00534721599136186
ADORA1	27.1285321297652	2.16192829916261	0.6812661673669	3.17339742191879	0.00150666131406577	0.00536916457056162
LSP1	14.0184424673821	2.58651778916813	0.815267946712029	3.17259840718568	0.00151081348116579	0.00538266991241413
ITGA7	10.8092493706254	3.22369839371455	1.0162489501027	3.17215421810647	0.00151312631447381	0.00538884233459287
DMKN	27.8153238609221	2.52032230227488	0.794915210400172	3.17055488346501	0.00152148087651529	0.00541184970001007
SGK2	6.09463223609594	4.90967673036795	1.54881181541621	3.16996337547218	0.00152458152879281	0.00541950476670212
SLURP1	7.55875054083831	4.34498942383932	1.37200267788026	3.16689573124763	0.00154075551992959	0.00546566439716744
CCR1	9.45115481477439	3.64239926596762	1.15274745543174	3.15975476571617	0.00157901983516113	0.00558406828852835
GPR135	7.37014543229464	4.22928032076986	1.33886131268222	3.15886364084797	0.00158385577834977	0.00559770554570998
LRRC75A	7.53529671376393	4.28269921234395	1.35588398829659	3.15860298470251	0.00158527287857748	0.00560040445418313
LOC101907622	9.59498954565888	3.56185850223776	1.12866962475592	3.15580256978036	0.00160057160770059	0.00564514360650118
SMARCD3	18.0072481397082	2.28754194512594	0.725385241996218	3.15355457030082	0.00161295068919323	0.00568149191918782
PRPS1L1	11.3433403934661	2.81229598276638	0.894205183318804	3.14502312805733	0.0016607370027109	0.00582260031979291
ACSM4	10.1085987619445	3.62392408181117	1.15317606679588	3.14255922070972	0.00167477830488695	0.00586223706842294
DCXR	19.9006757740376	2.15179	0.687568348941131	3.12956929620278	0.00175062776162754	0.00608424786335314
GRIN3A	20.0575366829346	3.01648110931655	0.964632680175708	3.1270774578849	0.00176553405268138	0.00611992299231779
CCDC103	28.3724798666685	2.18508159574681	0.699493399661378	3.12380588123433	0.00178528195051116	0.00617464041842448
LOC101907000	8.05441557725429	3.79275347943398	1.21705403015134	3.11633944383091	0.00183111362664802	0.00630516646733099
LAT2	16.2115022266857	2.46202401827008	0.7905836216786	3.11418545838657	0.00184453509258357	0.00634373515689706
LY96	8.05013617402093	3.86020624126635	1.23967518020839	3.11388523614505	0.0018464129352751	0.00634891958346049
CCDC153	9.91048236490408	3.06046785767989	0.983338319004573	3.11232441422397	0.00185620396406961	0.00637491327351578
DUXA	20.1233421888584	2.22091614104929	0.714385715542148	3.10884735337105	0.00187818727081227	0.00643349182824021
NR2E3	27.8564653217137	2.43139372600887	0.784314434865392	3.10002419683396	0.00193504833900931	0.00659154681616823
MAB21L3	17.2618715959166	2.21921872953503	0.7162675578818	3.09830970998863	0.00194627914904968	0.00662585320632782
OC90	6.8745937626861	4.19947871423703	1.3588701554312	3.09041941752295	0.00199874032265183	0.00677886978048574
RBFA	17.5945028129033	2.3388540368727	0.7572873693122	3.08846302163596	0.00201194730574283	0.00681826586946183
SMIM1	12.5553443896201	3.14957686894185	1.0215700016533	3.08307493744394	0.00204873557490421	0.00691695420315798
RPS6KB2	19.4850233554137	2.05238885400539	0.668135464698678	3.0718154662408	0.00212761211484159	0.00714106114362632
RAB36	8.74140208280403	3.45924	1.12678782809177	3.07	0.00214055285527736	0.00718027720006052
IDH2	13.202534586237	2.70252152689965	0.880323	3.06992044817809	0.00214115794215701	0.00718090164087523
C3H1orf56	20.8787415881309	2.1186984281738	0.690398292347319	3.06880600902175	0.00214916097301472	0.00719968312620546
TMEM202	8.19657982082361	3.31566627492099	1.08333368826893	3.06061402024627	0.00220883640160535	0.00737038441890545
MFAP4	19.0982273013061	2.08826219527079	0.682372342930416	3.06029723640739	0.00221117425697603	0.00737674930689493
CDC42EP5	6.92290198105829	5.10375607584651	1.66844732993535	3.0589854317093	0.00222087949556653	0.00740480362449054
TLCD3A	19.1913061324456	2.11464530347025	0.691700505690484	3.05716894244471	0.00223438304667933	0.00743417055999965
OR4A2M	9.65925406377998	3.67992797384118	1.20377	3.05700441457822	0.00223560983438748	0.00743511605961114
PFKM	20.6370384264271	2.42584841310819	0.795020737138433	3.05130206016977	0.00227851225952839	0.00755288699295614
ZBTB24	19.4111715171696	2.25206720763027	0.738278746937699	3.05042941703469	0.0022851438503992	0.0075719409896951
TMEM40	3.99295454728443	5.30469170453451	1.74339119879135	3.04274319396136	0.00234432302910025	0.00774109825501972
LOC789612	6.97103046728762	4.24620116813117	1.39626331114842	3.04111777071523	0.00235701617996785	0.00777851643065632
SLC7A14	7.33705843756134	4.32557710272317	1.42574046943447	3.03391619685099	0.00241401477302147	0.0079452049201922
CARTPT	7.86391627161118	5.2850064469853	1.74557361014312	3.02766174756273	0.00246453781292109	0.00808355198072721
ST6GALNAC1	21.4346909630238	2.3440714538401	0.780988672898718	3.00141543044388	0.00268727672031513	0.00871407685639835
LOC526769	8.52178976778993	3.49925135953089	1.16592416253712	3.00126841176043	0.00268857461265	0.00871663654916467
LOC112445578	22.5717091889021	2.25335286771186	0.755050211447119	2.9843748581874	0.00284158410740259	0.00914524843878853
GMFG	14.4022018444166	2.25057237188588	0.757245867323952	2.97204972519589	0.00295818769249448	0.00948099404312529
LOC505658	22.9695457069385	2.29658511372074	0.773000622055562	2.97100034358791	0.00296831448683888	0.00950670377782235
LBHD1	5.49468478893941	4.7403475598234	1.59612931695934	2.96990194306679	0.00297894819926761	0.00953719669100599
SAC3D1	22.3922455651257	2.07068438365887	0.700531192341389	2.95588	0.00311780903760578	0.00990590634172393
SLC34A1	13.6201566598826	2.32685232757176	0.789674866562468	2.94659539780058	0.00321293295939525	0.0101591742957008
IER5	5.39007970051019	4.73020934953046	1.60817420866444	2.94135381853861	0.00326781039720379	0.0103212710555501
LOC507787	16.7507987986948	2.09440689802895	0.713160603788073	2.93679556456729	0.00331622638893725	0.0104510822821793
KATNAL2	3.62897921958087	5.16458012357072	1.75893919723258	2.93619025131533	0.00332270469820221	0.0104695737558611
TRHR	9.58484229557719	3.04932440122798	1.0393935318288	2.93375348975159	0.00334890067389583	0.0105366201268811
TSPAN11	12.4287283252982	2.45957648895205	0.838803447896165	2.93224413314109	0.00336522093108058	0.0105833712776021
LOC101903454	3.63685439522798	5.16742708706675	1.76454684155419	2.92847260575715	0.00340631847649183	0.0106917606675602
LOC101907432	3.49316108545682	5.10916323756044	1.74805310905756	2.92277346213753	0.00346928826158096	0.0108569215573524
DOK7	8.59096558254512	3.13735135066172	1.07374988062089	2.92186421371014	0.00347943196911786	0.0108833838289506
C11H2orf81	18.8757009907466	2.31329491582061	0.79252359269549	2.91889722544758	0.00351272014646877	0.010973489344017
SYT3	9.19183005253959	3.28141937969657	1.12558015601556	2.91531381586582	0.00355331049750523	0.0110901848575632
PPP2R2D	6.6411552013823	4.12702359024209	1.41642609849282	2.91368790410848	0.00357186803165591	0.011142018185735
PLIN5	6.72906411489076	4.19764068747097	1.44791098228709	2.89910135279205	0.00374233900521769	0.0116017128241131
CFAP65	9.02440185444108	3.24994858071908	1.12103827622233	2.89905228898227	0.00374292467868534	0.0116017128241131
MMP28	14.7128622806495	2.74976294018765	0.948944747879706	2.89770605330989	0.00375902720030621	0.0116495182137857
LOC616431	3.8251000965063	5.23900446307063	1.8091434723526	2.89584797620161	0.00378135535876792	0.011712362162024
LOC524642	11.9006622426893	3.55364189542005	1.22739657599386	2.89526789052882	0.00378835078599624	0.0117276721731554
PPFIA3	22.4131732694473	2.37526838684058	0.820652383739618	2.8943660359783	0.00379924987847504	0.0117529222463347
MAP3K5	7.46136794984741	3.27118047339272	1.13041765556907	2.89378041582865	0.0038063424658355	0.0117625851710553
KRT7	14.3213467523101	2.14819326889327	0.742750927518524	2.8922121660221	0.00382539520989863	0.0118167416278379
C13H20orf85	6.85713154274913	3.59503284653513	1.24366688161792	2.89067185085628	0.0038441928861492	0.0118619820452715
NOS3	16.8992263524494	2.19176397042972	0.760261392279746	2.88290842161196	0.00394021973683831	0.0121103293005461
CRYBB2	20.3347436007384	2.22751600650718	0.775477729799408	2.87244355435374	0.00407310834905716	0.0124540046755599
LOC107133182	3.45249107890338	5.09386093401145	1.77429747937761	2.87091707744425	0.00409282873890572	0.0125053792181075
PRICKLE3	19.0289170998273	2.08219416115657	0.72635575775495	2.86663131520055	0.0041486600692491	0.0126489118191033
SGSM1	21.0941064228809	2.39241373517504	0.834670398769424	2.86629756931866	0.00415303670069496	0.0126577528603507
R3HCC1	25.4656640283035	2.0856241239716	0.727767932245054	2.86578184001288	0.00415980804042535	0.0126716313525735
CCDC180	13.7896582225965	2.51549598165883	0.879604648794554	2.85980296387266	0.0042390429587323	0.0128832332190834
ASMT	16.9664070854866	2.25506754411423	0.789294418201029	2.85706764435761	0.00427574704977629	0.0129832737254589
C6H4orf36	5.96950685808891	3.98828695784856	1.39679664760478	2.85530965777134	0.0042994886124603	0.0130374404561404
IQCD	8.08598901180526	3.05558680618025	1.07200256500357	2.85035400654109	0.00436705935507839	0.0132020748510403
LOC781841	3.34299713409613	5.04596987668685	1.77044852445112	2.85010821099767	0.004370435721286	0.0132099521598595
NAPRT	12.3723412377821	2.78724452832172	0.979281472422295	2.84621388927879	0.00442424668642309	0.01335611349982
GSTO2	9.19841103710596	2.67499197712789	0.939826325371122	2.84626202194493	0.00442357795016231	0.01335611349982
OPLAH	9.21114654382347	3.09395604428848	1.08863890208975	2.8420406788232	0.0044825771623305	0.0135060388714198
GPRIN1	10.7575207773942	2.58171324175394	0.911589955518179	2.83209926362824	0.00462434904801265	0.0138698105042843
NTF4	8.66264471228313	2.76781176012725	0.981972538929955	2.81862440180181	0.00482299177559998	0.0143800490564549
METTL25B	12.5468604669382	2.47067591260957	0.881036839239012	2.80428218500329	0.00504287480079431	0.0149498299827768
IL4I1	10.5801366711853	2.49022033281149	0.888167356028195	2.80377376618246	0.00505083319968856	0.014970833801809
NHERF2	10.6350564507484	2.46168153315392	0.878154079354231	2.80324557048595	0.00505911319456187	0.0149896774780228
PDLIM4	16.2963644456258	2.04174551245053	0.729322337226574	2.7995104609229	0.00511801582009239	0.0151463931581843
OSGIN1	4.91096305736911	4.57097011728704	1.63408973671037	2.79725771149446	0.00515384060831339	0.0152366301943946
CARD11	6.10467792805401	4.02628076120305	1.44591364089256	2.78459283274873	0.00535949767820714	0.015746854594129
OPTC	3.21311298314233	4.98812876999332	1.79251783989434	2.7827498611045	0.00539003443474795	0.0158121821403414
ACOX3	10.3734253023763	2.48780151245162	0.894465920910225	2.78132621298751	0.00541373074497298	0.0158654058299849
FBLN1	8.16336724959242	2.9740542481991	1.06945637176851	2.78090282755624	0.00542079602505839	0.0158833956693206
LOC132346346	8.92769993320203	2.8168353132551	1.01411626194986	2.77762562237106	0.00547576687814502	0.0160143525095178
TMEM238	3.40987987987307	5.07736083347357	1.8357329115234	2.76584943354318	0.00567747418570278	0.016494505935107
INPP5A	9.80845991906084	2.58297438965357	0.934279688239084	2.76466931922915	0.00569805266659191	0.0165458784953501
LOC132342096	10.1978926675594	3.18661946047609	1.15428647783637	2.76068334998534	0.00576805709883191	0.0167321487106241
METTL27	14.2480008957076	2.30413414442882	0.834946920192308	2.75961751424645	0.00578690701107659	0.0167811492263346
LOC132344161	4.55162654016426	4.45807898734828	1.61885577749754	2.75384567872975	0.00588995334008371	0.0170453638700616
CYP2D14	19.2585197601802	2.2467079686148	0.816171549059307	2.7527398758316	0.0059098833250258	0.0170914982409764
C17H22orf31	5.92095612460137	4.00577114820793	1.45538041614432	2.75238769449727	0.00591624347007108	0.0171070056208651
TRPV2	12.5596971307726	2.24786698095965	0.819896310750842	2.74164787849955	0.00611318364130127	0.0175609319248442
ANKRD53	12.0221417985643	2.40612035930593	0.881102976938074	2.73080493686158	0.00631798541517284	0.0180584605638615
LOC132344760	4.45453722011679	4.42363014172991	1.62071201315293	2.72943626370991	0.00634427116477485	0.0181275465970005
KLK6	6.93975908853329	3.64454000820402	1.33557603476109	2.72881506806609	0.00635623383970229	0.0181555663676815
LRRC73	9.73394699374106	2.82385651091694	1.03484892486781	2.72876208599981	0.00635725508073182	0.0181555663676815
SLC13A5	6.59534370235229	3.40362785255003	1.24872125411523	2.72569065460622	0.00641671059207223	0.0182918403889423
LEP	3.28528264793057	5.02304188242399	1.84458057591447	2.7231349760548	0.00646656320178027	0.0184094601962657
LOC112445957	3.48733750802624	5.10704500476098	1.8755243432498	2.72299585080927	0.00646928703620885	0.0184141562749346
GRIN1	13.9073755849794	2.2758954161876	0.83593455359579	2.72257607536115	0.00647751177809915	0.0184345059585585
NFKBIZ	4.64055962331164	4.50338842834991	1.65434077060577	2.72216493020414	0.00648557654208797	0.0184501631216742
HSPB3	8.37226332387979	3.92107352831528	1.44077238143557	2.72150797644272	0.00649848168053032	0.0184788444734523
CLDN5	3.04061763315822	4.90972765021832	1.80984620501392	2.71278721728764	0.0066719933600123	0.0189032459808216
TUBA8	4.60182525794806	4.49644499247406	1.66005054874987	2.70861932238159	0.00675638121576775	0.019104442497439
GUCA1A	15.4816720742878	2.45308783194858	0.910212607277196	2.69507125295345	0.00703735803929342	0.0198009445422732
LTBP3	11.3327092039748	2.28386792293757	0.848278916313567	2.69235493069043	0.00709493943908914	0.0199498617003653
LOC104976020	13.0552147611769	2.15329032576251	0.800640116147811	2.68946	0.00715675202446105	0.0200982448781596
KREMEN2	12.1719046634611	2.2581863187106	0.841246568950603	2.68433346661672	0.00726745791097498	0.0203548196163435
LMNTD2	17.8075315277593	2.04056950405783	0.761217457534419	2.68066566768875	0.00734758846023578	0.0205389781143023
AQP8	7.28551577075488	3.27770791643557	1.22304292336531	2.67996147462811	0.00736306338423993	0.0205755248564161
AMIGO2	95.1883671952089	4.55119	1.70445230975249	2.6701762750123	0.0075811435535428	0.0210989416546967
DHX34	12.3526751684398	2.12718798530281	0.798125269944678	2.66523071678993	0.00769355199468078	0.0213459331079351
HSF4	8.73278928729514	2.70347071973668	1.01471945459022	2.66425434883224	0.00771591978580365	0.0213976024993464
VAV2	9.20204	2.62854615895627	0.988386969099882	2.65943020409311	0.00782729459112009	0.0216609067785582
C1QA	6.76610067525333	3.11836179741619	1.17420146645337	2.65572977594303	0.00791369999449686	0.0218435960717666
LOC101904573	12.446183077234	2.7899494838967	1.05105872122517	2.65441828087832	0.00794452798528011	0.0219083900759761
ANKRD33B	6.57078449871205	3.47382519846111	1.31007849488702	2.65161607645555	0.00801075723659708	0.0220546723084662
CASP4	3.08387589634748	4.92827187302549	1.85901356620901	2.65101447488383	0.00802504020459033	0.0220833543340637
CNTNAP5	3.21645870967676	4.98966055275614	1.88647648651749	2.64496302414416	0.00816998441688474	0.022410258103668
LOC104968435	2.91666746537467	4.8486756053697	1.83644649613915	2.64024877150699	0.00828451900962673	0.0226881195628714
PSMB11	3.00846986641084	4.89578587062509	1.85504002162082	2.63918072578696	0.00831066635791638	0.0227415600320953
HAAO	13.8910940263997	2.2620362720389	0.858571485760166	2.63465105650012	0.00842238183313106	0.0230215351621272
OPCML	4.17743678170346	4.35157089154403	1.65641189123082	2.62710676890307	0.00861143092180917	0.0234559887860688
ACSBG1	4.25618853817453	4.37673389729496	1.66627960907014	2.62665033735687	0.00862298920070106	0.0234837397345435
ZNF683	9.81206	2.84677800444338	1.08438283913877	2.62525180378575	0.00865849084922675	0.0235617068815043
TNR	12.7817385203318	2.01949638572347	0.771259401894674	2.61843989293664	0.00883328519789938	0.023957490755885
LOC132343948	8.16409265976374	3.0821172379245	1.17823485233737	2.61587681930324	0.0088998658331542	0.0241040705569296
NWD2	12.7098370637591	2.43649664148899	0.933590051093082	2.6098142740877	0.00905913914022038	0.0244541794310828
CL46	2.87599745882123	4.83037958462034	1.85090510781715	2.60973918339715	0.00906112775429691	0.0244554858819719
HDAC4	6.68939496571179	3.12160333273294	1.19629774259211	2.60938662808903	0.00907046962863151	0.0244729922720562
LOC132344361	25.8101010625759	2.45548881036625	0.941923553891238	2.60688757619685	0.00913693541212136	0.0246251902357189
ARHGDIB	3.09304520031249	4.93231133129621	1.90046705741754	2.5953153526368	0.00945041661196391	0.025334624827287
TNFSF13	13.295258450947	2.3436432172604	0.903824076642016	2.59303030072816	0.00951343884609016	0.0254760387539887
H4C7	2.86812228317412	4.82677492808603	1.86409712184603	2.58933661316211	0.00961610439637312	0.0256904060876296
SEMA3F	10.2105018259238	2.41370766308445	0.932207624562483	2.58923827641647	0.009618851100469	0.0256937395532397
DALRD3	4.19783253913701	4.35319441628681	1.68200317726657	2.5881011850175	0.00965066274311531	0.0257636738309707
AARS2	15.9745343645514	2.06337220666543	0.800301645535937	2.57824311392444	0.00993041047501827	0.0264145965404444
LOC104975351	12.3891817915493	2.49240071440946	0.968089081913469	2.57455719827263	0.0100368489598687	0.0266442044325708
LOC101906280	4.07517094838436	4.31280310382852	1.67816204806928	2.56995628568193	0.0101711348693718	0.0269177124905532
UPK3B	13.9232393030811	2.17199531119511	0.846451577035403	2.56600066692801	0.0102878630376783	0.0271885555273238
LOC529792	8.00477451243343	2.74313802844456	1.07663907463168	2.54787151337879	0.0108382381200547	0.0284325435592069
LOC100139061	6.36443506462479	2.97023903371316	1.16991446398864	2.53885145037578	0.0111217034918887	0.0290561072328096
ZNF202	4.94241097818502	3.70293725550834	1.45928806352012	2.53749574746473	0.0111648724557258	0.0291511163387046
CD28	10.511942036113	2.12564772412396	0.842278999790036	2.52368600505752	0.0116131605480969	0.0301562164755232
KRT3	2.78743037857982	4.78254096342737	1.89728435051106	2.52072967456835	0.0117111782883091	0.030341793688015
IQANK1	6.40147168775019	3.05268774338229	1.21231099946479	2.51807312210314	0.0117998821133955	0.0305505866579856
DEGS2	5.82086635888022	3.34733630462884	1.33342138301441	2.51033645272858	0.0120616179197977	0.0311414659983812
TACO1	9.09694879705455	2.35585534479639	0.938562668639324	2.51006717347045	0.0120708197377454	0.0311605302898635
FES	9.59112452067596	2.60218180082553	1.03836014440002	2.50604938456022	0.0122088566387767	0.0314789427865932
LOC132342082	3.07611112644004	4.92516792514038	1.96840421756515	2.50211205665503	0.0123454843102487	0.0317595597421541
EFNA4	3.81217287696899	4.20602294481283	1.68243218333122	2.49996581525497	0.0124205291037287	0.0319081593296004
TMEM98	10.4159286231233	2.24601070012384	0.899837826818877	2.49601720797177	0.0125596508558959	0.0322234658465666
PLA2G1B	10.6486517917511	2.59821717592481	1.04100778421538	2.49586719265804	0.0125649634608973	0.0322274485535298
CFAP144	6.97618064446421	2.71552949461998	1.0886042116783	2.49450577674457	0.0126132673368166	0.032322322532572
CYP2D43	2.87340920218541	4.82903091446177	1.93856686001576	2.49103139750491	0.0127372863345362	0.0325962712840079
LOC132345306	10.2117287108033	2.31978614907286	0.9315863428539	2.49014615431806	0.0127690573682943	0.0326629476719793
APBA2	3.7576881603112	4.19200900115359	1.68471601069319	2.48825854004245	0.0128370374182304	0.0328074636030844
LOC784521	7.51296558763897	2.63796381140215	1.06197783391419	2.48401023746348	0.0129912073169695	0.033137244735145
MLANA	7.87669746510384	2.64739407127173	1.06579976227005	2.48395	0.0129933793090241	0.0331378537027201
C8A	2.60511866047175	4.68677457112123	1.89149638075518	2.47781313187078	0.0132190358105304	0.0336332926864036
JRKL	3.81011572746547	4.21067187744556	1.70071876349196	2.47581902889111	0.0132930939271004	0.0337866137313802
BHLHE40	6.00247338886219	3.9240311527635	1.59017792326405	2.46766798567353	0.0135996393702984	0.0344992479571237
BACE1	6.54968889534703	3.11373367699959	1.26695511750411	2.45765113063643	0.0139848954396373	0.0353666410048427
ACTL10	7.95503450508065	2.76768746828806	1.12780723494458	2.45404301598053	0.0141260082454351	0.0356761319191106
LOC101906318	7.15525149049052	2.77139030048245	1.12959487293174	2.4534373932573	0.0141498168119015	0.0357257342720289
HYI	2.59789054898359	4.68313682450227	1.91355199243918	2.44735279888201	0.0143909896018077	0.0362438954987636
BSP3	11.5232358900666	2.53939234914275	1.03773426453758	2.44705454558189	0.0144029040152998	0.036264224734271
APBB3	8.75397763557556	2.37053186666274	0.970314301712655	2.44305568049304	0.0145634901692824	0.0366084154555902
DMBX1	3.69210509413915	4.15652818160799	1.71013528507473	2.43052594603728	0.0150769265197246	0.0377275324780436
OAS2	9.07892643408858	2.50859126284214	1.03283687318336	2.42883588684269	0.0151473870984737	0.0378706771083632
LRRC2	10.8131574294014	2.01447640363303	0.829905950804387	2.42735505352203	0.0152093629954683	0.0379813069792135
LOC112442725	20.0984638488293	2.06075035852424	0.849367663749332	2.42621711006461	0.0152571398589764	0.0380618009493107
LIPC	3.6554278782791	4.14298493159186	1.71118987204135	2.42111351830848	0.0154730445351566	0.0385163311613591
FAM20A	2.60705985294861	4.68772047663051	1.93857548798912	2.41812635395131	0.0156006585214652	0.0387945579162099
NPSR1	8.39650803301944	2.51378616834999	1.04021169234255	2.41661018315315	0.0156657841181344	0.0389339141030799
PLCH2	7.35056766703181	2.56197376162905	1.06076274656689	2.41521845475885	0.0157257748296548	0.0390773421796337
ASB4	2.59465522818883	4.68148704029612	1.93848902655534	2.41501859240082	0.0157344065068738	0.0390931239214849
TGFB3	4.79159996266538	3.65897832213348	1.51606108987768	2.41347683583694	0.0158011322467928	0.0392134367804076
LOC619131	2.58678005254172	4.6775057950346	1.94084123105748	2.41004040937755	0.0159507537182358	0.0395332373459051
CHRM1	8.33892060645453	2.46437946651354	1.02261517410087	2.40987961935959	0.0159577848964836	0.0395449459173955
ELFN2	5.31708010635923	3.20109690854857	1.32850076729584	2.40955593504429	0.0159719475361892	0.0395743210057558
KRT42	11.7446061343297	2.09174644701043	0.86867278374114	2.40797972051322	0.0160410720416351	0.0397168880349079
LOC101905757	8.56766757548711	2.34643430084525	0.976993158916119	2.40168959161228	0.0163195498890763	0.0403306523426551
KANK3	5.31347878265849	3.13876842443049	1.31003009539717	2.39595138726862	0.0165772887506942	0.0408674394470947
ZNF500	4.70561558777279	3.65792642038096	1.52977685592399	2.39115032118299	0.0167956746366002	0.0413582328610779
PSCA	5.29410164357686	3.19587258037031	1.33858713520254	2.38749685868358	0.016963547727799	0.0417057044753589
SLC4A3	10.1775348564014	2.73453707582445	1.14546600400758	2.38727039148895	0.01697400197649	0.0417194390420152
TNFRSF13C	10.2675204715793	2.13374050168453	0.894553230949453	2.38525828073959	0.0170671342028746	0.0418942785867784
ROPN1	11.8717683734064	2.14750848977913	0.901602734037743	2.38187885717883	0.0172245627589809	0.0422444169769198
LOC132346905	3.4776400579967	4.07477698899554	1.71370249205066	2.37776218911812	0.0174180552046449	0.0426274820478038
MYH7	5.47512478465402	3.22724964575841	1.35820154243646	2.37611985034937	0.0174957789992779	0.0427810481921002
PHYHIP	2.49098486081216	4.62044102103723	1.94558769151536	2.37483051583171	0.0175570097350947	0.0428940569939079
LOC783012	17.5269411155854	2.0054996262997	0.848373784451983	2.36393399118901	0.0180820340204049	0.0439824244563305
C22H3orf18	6.51972934312522	2.69400879243475	1.13975340374212	2.36367690027473	0.0180945856479465	0.0440004671005037
SHISA8	3.47635148096579	4.06837241543521	1.72887751499203	2.35318718657404	0.0186132614973454	0.0450826501803021
ZNF213	7.22103841640999	2.6053046095131	1.10869265575455	2.34988893990643	0.0187790132764239	0.0454327546324887
ADIPOQ	2.49950710061822	4.62498128005634	1.97130997368766	2.34614613723307	0.0189686685526505	0.0458204548563955
LOC407148	11.4631260706893	2.88489732923301	1.22980458293686	2.34581767645041	0.0189853919798333	0.0458479295472419
ST8SIA5	5.90427203384539	2.90333401313764	1.2388603745502	2.34355224590324	0.0191010868079548	0.0460753910744656
TRIM67	10.557805209799	2.10651271111657	0.89911886209756	2.34286344099408	0.0191363858320503	0.0461410591570086
MLYCD	8.79152568814168	2.19576754660241	0.93884133255605	2.33880579226769	0.0193454868181989	0.0466124528466049
DNAJC5G	5.12689876389105	3.12281534791068	1.3363228143185	2.33687198515971	0.0194458414210398	0.0467884850923698
SVOP	9.48356060300876	2.1655715082858	0.929772721581963	2.32914072226295	0.0198516119878564	0.0476510966368641
SERPINA3-7	2.96057279272288	4.86909584144882	2.0962137026345	2.32280508200542	0.0201896259514311	0.0483811517452092
SYTL1	4.47904468633816	3.44441127319587	1.48298531380157	2.32261994851875	0.0201995781058657	0.0483982343182336
ABCD1	14.284328596272	2.00660431357753	0.864383446686165	2.32142843696321	0.0202637322523384	0.0484909443720972
SPACDR	9.68659236486748	2.48574197086412	1.07275889850974	2.3171487780873	0.0204956286593047	0.0489979875661287
ELMO3	4.64884137394678	3.50009171975475	1.51129964805817	2.31594821334864	0.0205610964177315	0.0491065561789516
ALDH3B1	8.19639134157003	2.1742534494893	0.939853907109712	2.31339512773392	0.0207009247275119	0.0493648512457264
LOC112445152	4.56980300493574	3.5854235451825	1.55273508811954	2.30910190193787	0.020937927252817	0.0498468070889634
LCK	2.33423986212227	4.52724257068476	1.96138680562735	2.30818447319815	0.020988878387222	0.0499409116799708

## Sheet: Supplementary Table S3
Down-regulated gene set
	baseMean	log2FoldChange	lfcSE	stat	pvalue	padj
ISG15	266.532283290949	-7.50627	0.574241865337151	-13.0716	4.78372307450678e-39	1.63995594440241e-35
TIMP1	630.375842720845	-7.48312	0.592034424760126	-12.6397	1.27593913751186e-36	3.64514545934845e-33
LOC100139670	140.005772108183	-5.01526	0.500113697483521	-10.0282	1.14540329655764e-23	3.32768778072789e-21
IFITM1	217.538944275273	-8.96338	0.910175582519016	-9.84797	6.99422426754554e-23	1.7893731070149e-20
IFI27	146.428251358583	-5.06285	0.541083227874637	-9.35689	8.21220586657341e-21	1.56406023065483e-18
SERPINA14	1066.11637495402	-3.58296	0.386819567239916	-9.26261	1.994964928715e-20	3.52532926217565e-18
PLEKHA2	535.180459636064	-2.82854	0.315559714941423	-8.96356	3.1436194825165e-19	4.56650691100129e-17
IFI6	93.0194803977046	-4.73869	0.53437048510878	-8.8678	7.46079725579255e-19	9.91360664818141e-17
MAP1LC3C	71.0440960298306	-5.44769	0.639548654419364	-8.51802	1.6230121147138e-17	1.64615684368694e-15
ZEB2	71.1855281219242	-5.72832	0.690475546687023	-8.29619	1.07504458822589e-16	9.12244519147522e-15
LOC101905242	125.603285884871	-4.56038	0.559923560714931	-8.14464	3.80412983979972e-16	2.99112796256913e-14
LOC525550	151.153338771947	-3.45113	0.42386905006518	-8.14197	3.88890548323015e-16	3.02998767672945e-14
LOC112441484	67.9967224172863	-4.47395	0.565302328133077	-7.91427	2.48709277508646e-15	1.6783959550298e-13
LOC132345923	267.882334645208	-2.37499	0.306860743565988	-7.73964	9.96958028455703e-15	5.97512502299273e-13
LOC101906734	1310.2286763921	-2.12715	0.294263803463941	-7.22873	4.87539013078329e-13	2.01371234293389e-11
ARHGEF10	166.874126859685	-2.48074	0.343870671076532	-7.21415	5.42705148379176e-13	2.21488308294463e-11
LOC112444847	67.2607605815803	-7.84832	1.09533224377899	-7.16524	7.76513968648477e-13	3.08107081865823e-11
OAS1Y	32.3434532357669	-8.65369	1.29372300006204	-6.68898	2.24728051501559e-11	6.68761029650732e-10
MRO	218.101653260836	-2.40813	0.362824633648751	-6.63717	3.19773272193033e-11	9.30573955887821e-10
TAC3	455.635811675636	-2.13399	0.321897727090221	-6.62941	3.37021644596422e-11	9.73938678584922e-10
UPK1B	91.8896854350802	-2.74937	0.424082961026422	-6.48311	8.98534321561234e-11	2.39529965876845e-09
TMX3	2198.98745514437	-2.10276	0.324893320653788	-6.47214	9.66241496198317e-11	2.55591751332336e-09
A4GALT	64.2483550351896	-4.46149	0.69409640225123	-6.42776	1.29493901817369e-10	3.32781854730363e-09
TMEM176A	41.0275942917449	-6.1109	0.953037131162528	-6.41202	1.43600410822232e-10	3.64120509157378e-09
TNFAIP6	55.8899696594984	-7.57371	1.18873192069695	-6.37125	1.87487839263321e-10	4.65083799249289e-09
TMEM30B	367.921808226487	-2.32112	0.366353820871824	-6.33574	2.36200688443419e-10	5.74285957533141e-09
LOC112441507	23.7506668981873	-8.21255	1.3025663481241	-6.3049	2.88379026939217e-10	6.85590138802374e-09
G0S2	43.9413290980781	-4.05972	0.65019130936986	-6.24388	4.26839585988769e-10	9.87376159707623e-09
NTS	40.5707639793694	-4.35929	0.708006292967858	-6.15713	7.40746783597848e-10	1.63622946103746e-08
VWA5A	25.0969923763332	-8.28446	1.37365340938272	-6.03097	1.62981428982368e-09	3.35777004108987e-08
RCAN1	78.0328776264318	-2.72886	0.452608668560607	-6.02918	1.64790297227339e-09	3.38689506567604e-08
ARMCX3	26.6297148458865	-4.8822	0.825182900954558	-5.91651	3.28847327621564e-09	6.37643896239957e-08
OXT	124.451039246552	-2.85776	0.485771816684396	-5.88292	4.03097080130906e-09	7.67720783391541e-08
LOC101904674	4146.53082381492	-2.10748	0.358589816500514	-5.87712	4.17460993696819e-09	7.92436200770451e-08
RAB13	440.233248289808	-2.91134	0.495623249681322	-5.8741	4.25140085287091e-09	8.0434064038698e-08
MX1	30.6630386259108	-7.60721	1.29816673905416	-5.85996	4.62970435184643e-09	8.67297948579232e-08
TRIM56	17.9875035099414	-7.81689	1.34893830296923	-5.79485	6.83837168904066e-09	1.23126606220426e-07
LOC132345680	1250.43456719831	-2.48857	0.434842986451685	-5.72292	1.0470726737708e-08	1.81084499057654e-07
KIF1C	155.801142277785	-2.40742	0.421329578008522	-5.71386	1.10441824905886e-08	1.89687707486152e-07
EPHA1	153.350520014534	-2.07624	0.368110691404323	-5.64027	1.69780983019843e-08	2.79559637842759e-07
WASHC4	420.761473938421	-2.10472	0.375292795982143	-5.60821	2.04435333520609e-08	3.29964788312312e-07
SYNPO	28.0272156185069	-3.91977	0.704905847512498	-5.56069	2.6870544279599e-08	4.217838823229e-07
STC1	309.614526432066	-3.00908	0.547585732535974	-5.49518	3.9030974959561e-08	5.92586308044141e-07
NEXN	510.242552459669	-2.04055	0.372569731691219	-5.47695	4.3271575815465e-08	6.46659181388741e-07
FZD6	114.967555226912	-2.19929	0.405794013409918	-5.41972	5.969212102173e-08	8.65284439258349e-07
C16H1orf115	20.0221464776202	-5.06283	0.944804533067591	-5.3586	8.38711271126249e-08	1.16785945559505e-06
LRAT	316.88441890328	-2.13161	0.398440390134653	-5.34989	8.80094713247033e-08	1.21855440062741e-06
SMARCA1	88.8386421697674	-2.72163	0.509210719138562	-5.34479	9.05207777736946e-08	1.24828371023242e-06
SLC38A2	38.4431748986552	-4.81871	0.90554825571765	-5.32132	1.03017556999382e-07	1.39811872092353e-06
LOC100298356	19.7869594469573	-5.46783	1.03768300922148	-5.26927	1.36965480671167e-07	1.78263121046657e-06
SDC4	38.8769010038935	-3.95383	0.76214476866201	-5.18777	2.12829775029162e-07	2.62832505315192e-06
CSRP3	20.8550712029798	-6.13921	1.18762568341085	-5.16931	2.34956084639734e-07	2.86646423260475e-06
ZCCHC24	17.8977993349853	-5.32815	1.0322816542626	-5.16153	2.44936882296754e-07	2.96921011276426e-06
LOC132342739	2313.92693700429	-2.15006	0.41696793798316	-5.15642	2.5171425101537e-07	3.04276020920625e-06
LOC100196897	115.753668776388	-2.5921	0.504495269904102	-5.138	2.77673856163069e-07	3.33797420337547e-06
GEM	17.6779579312452	-6.81307	1.33012498087166	-5.12212	3.02112955838069e-07	3.60119483728813e-06
SCARB1	43.2435982935981	-3.38275	0.663583392940726	-5.09771	3.43795391200972e-07	4.02252341336237e-06
LRRC70	326.191173096506	-2.10319	0.414225341191369	-5.0774	3.82633193338069e-07	4.40182252819318e-06
GAL	25.2236262468459	-3.19913	0.644305682643298	-4.96523	6.86197750894217e-07	7.37899350569496e-06
NDP	10.4329763513643	-7.02693	1.41662933720075	-4.96031	7.03790535572776e-07	7.54923252206067e-06
LOC112441453	60.7393905971157	-2.09715	0.423226108930908	-4.95515	7.22736884397231e-07	7.72009873081705e-06
LOC532367	15.350971801167	-6.6115	1.35405917738545	-4.88273	1.04628501629008e-06	1.06154702262946e-05
RBP1	127.357935913492	-2.43956	0.501181561274041	-4.86763	1.12946956714878e-06	1.13242220726811e-05
THBS2	23.6928763907934	-4.99288	1.02695850993643	-4.86181	1.16314326645048e-06	1.15915341454812e-05
PLEKHA4	90.2754236033482	-2.5395	0.524898736245702	-4.83807	1.311044473866e-06	1.28268340904893e-05
KRT18	21.0771777128623	-3.90398	0.808685696529777	-4.82756	1.38213124506381e-06	1.34992089297087e-05
DFFB	70.0209970802707	-2.1653	0.452235292114909	-4.78798	1.68464483183125e-06	1.60335908175566e-05
OR1E2B	71.8727618896056	-2.24297	0.471692248666498	-4.75516	1.98285559734837e-06	1.85727474284964e-05
SSTR1	35.954502164186	-3.08828	0.654856420139651	-4.71597	2.40564438407736e-06	2.214562319413e-05
HORMAD1	68.2795167849369	-2.15005	0.458437213343061	-4.68995	2.7327523779992e-06	2.48763189119937e-05
RND3	15.9595190571491	-4.40329	0.943592431751808	-4.66651	3.06355331226553e-06	2.75800248558526e-05
TSLP	68.7890265414739	-2.64048	0.567836474852083	-4.65006	3.31833947399939e-06	2.96093997521205e-05
KRT8	59.8823794709964	-2.65519	0.585910058533743	-4.53174	5.84993175193933e-06	4.80928921630657e-05
GSN	21.4383759947876	-3.36551	0.744647839293738	-4.51961	6.19547625869833e-06	5.06180450668961e-05
IL33	14.1593101608965	-4.5513	1.0077361050666	-4.51636	6.29124987682548e-06	5.12783234135357e-05
LOC112441488	116.406740897072	-2.27173	0.503369250579688	-4.51305	6.39008902973484e-06	5.19850574554746e-05
PNP	164.266716601034	-2.49911	0.558148561875326	-4.4775	7.55232138162267e-06	6.0099508264807e-05
TSPAN6	41.3147707233271	-2.5967	0.585413592782306	-4.43566	9.17892544240725e-06	7.11605431968804e-05
IFNB1	133.475287239007	-2.02354	0.462961183485337	-4.37087	1.23752210538584e-05	9.17886906465544e-05
IL9	27.0742825151288	-2.50767	0.582695626967801	-4.30357	1.68069568943832e-05	0.00011934053360672
RGS7BP	36.7550619537147	-2.5765	0.601323358026744	-4.28472	1.82967603763785e-05	0.000128587441415131
JSP.1	13.3066561103624	-4.4405	1.04686876113808	-4.24169	2.21840266388052e-05	0.000151075248556122
LOC132344084	12.0981210527003	-5.33571	1.26497201463143	-4.21805	2.46426959434907e-05	0.000165387803902652
NGF	26.8731535595428	-2.82882	0.672893729886105	-4.20397	2.62275479605707e-05	0.000174588893045492
ZDHHC9	38.4890437594101	-2.03133	0.483320032008006	-4.20286	2.6356571763537e-05	0.000175379657064747
LOC777594	280.947492891622	-5.86655	1.39672086913593	-4.20023	2.66645072009659e-05	0.000176994515103401
LUM	7.54412378388175	-6.5464	1.5830642310768	-4.13527	3.5453598192561e-05	0.000224744869311645
CD99	12.3411046715727	-6.29931	1.53252440292345	-4.11042	3.94947234292696e-05	0.000246402191794238
REG4	8.02621443644828	-6.63335	1.61764463978138	-4.10062	4.12043171266379e-05	0.000255252330996639
EMX2	12.8417399206861	-4.05276	1.00138130293445	-4.04717	5.18406030912681e-05	0.000309616647243006
POSTN	11.0199966574928	-6.10969	1.51587188958918	-4.03048	5.56624934414665e-05	0.000329241771470131
ZXDB	30.8931382668697	-2.7159	0.676606936981509	-4.014	5.96984427684672e-05	0.000350368180049057
LOC112441471	396.844360551566	-2.03966	0.509614399443615	-4.00236	6.27147421833356e-05	0.000364528109787913
TRANK1	26.7667261282676	-2.40699	0.607056136069081	-3.96503	7.3387925729873e-05	0.000415299582349209
SGK1	10.423143771111	-4.51416	1.14102157621526	-3.95625	7.61370684298772e-05	0.000428592935946314
ITGAV	53.6591965564431	-2.43152	0.614825189427033	-3.95482	7.65929717421479e-05	0.000430876313958699
PGR	14.6145572582913	-3.36747	0.85472992995024	-3.93981	8.15460025440232e-05	0.000455154682385901
SLC38A5	13.1234975365322	-4.07988	1.03587297649546	-3.93859	8.19614238415732e-05	0.000456729767902603
SCD	61.623333255446	-2.29227	0.583010598918743	-3.93177	8.43212163676197e-05	0.000467599472584073
ELSPBP1	71.971384412449	-2.83659	0.722838443566102	-3.92424	8.70054646347723e-05	0.00048015475508842
LOC101903301	481.570297472105	-4.69905	1.20191340292677	-3.90964	9.24329255324029e-05	0.0005055497053449
GALM	26.7062970400957	-2.48783	0.638151909107904	-3.89848	9.67967322905308e-05	0.000525393536476247
FAM114A1	18.0974270061769	-3.38415	0.868544697022014	-3.89635	9.76549027512495e-05	0.000529380989266024
BoLA	24.4647990356569	-2.66945	0.685266985650406	-3.8955	9.7998055562182e-05	0.00053073765257231
LOC509118	27.1906116207122	-3.34547	0.859187121013444	-3.89376	9.8703645338773e-05	0.000533455353464458
MAGEB1	22.218767493037	-2.43927	0.628040962773673	-3.88393	0.00010278118674885	0.000553668234463242
CHD3	18.0454911185797	-3.08741	0.797296723699308	-3.87234	0.000107793410336695	0.000576861332057849
RAB33B	61.4428476880706	-2.37465	0.614489647896079	-3.86442	0.000111353713203223	0.000593136730272356
AIF1L	13.5172142292531	-3.21037	0.834647189331533	-3.84638	0.000119877397016458	0.000633030949556104
IL10	12.2252572217337	-3.2513	0.847412742488115	-3.83674	0.000124680548961732	0.000654362917866824
SLC43A3	5.33238200234721	-6.06123	1.59152921735994	-3.80843	0.000139850512997486	0.00071965705292402
TMEM176B	140.815809637424	-4.94234	1.30136185419564	-3.79782	0.000145973565719473	0.000745792217584942
MAGED1	16.7373738256862	-2.97405	0.783772380855638	-3.79453	0.000147924492998827	0.000754186119718291
SUPT4H1	28.8256306599995	-2.66884	0.706807429559139	-3.77591	0.000159426794719609	0.000801774681226364
LOC107131241	42.7293203457092	-2.01582	0.536239490159481	-3.75919	0.000170466817645979	0.000844500497476798
DCN	14.1564097389358	-4.21197	1.12440995509464	-3.74594	0.000179722683759419	0.000883460430834588
RNASET2	35.614530523106	-2.16529	0.58398011544918	-3.70781	0.00020905532418697	0.00100235449283604
ZNF333	23.8238643972707	-2.15926	0.588426904430229	-3.66954	0.000242987823061477	0.00114204943106575
PKN3	21.1677538127824	-2.28482	0.62860011614461	-3.63477	0.000278231766613853	0.00128100207132099
STUM	11.1056622599649	-5.19799	1.43281676933704	-3.62781	0.000285831266343154	0.00130965884426303
TTC8	25.6108861772559	-2.17437	0.599762742303431	-3.62538	0.000288537813381518	0.00131748179519781
APOBEC3H	23.8626194054105	-2.59863	0.717700359603295	-3.62077	0.000293724813755381	0.00133831393742185
TCAF1	10.1968285296055	-4.0334	1.12773491212908	-3.57655	0.000348153997606267	0.00154844516683161
PARM1	9.03446163322386	-4.90843	1.37790438702469	-3.56225	0.000367695028883839	0.00162314202680862
LOC282255	163.931096431121	-5.11848	1.43876461022612	-3.55755	0.000374324879503591	0.00164774082166694
LOC768028	9.07171940128679	-4.30766	1.2109353282931	-3.5573	0.000374687331486706	0.00164891284955421
LDB2	4.55641299395199	-5.82966	1.64195093084632	-3.55045	0.000384580460737157	0.00168319338937725
PTGR1	23.6089958806571	-2.97853	0.840539880554355	-3.54359	0.00039471289041045	0.00172113295714208
GTF3C4	17.8100832947467	-2.73786	0.778575926073873	-3.51649	0.000437288441866525	0.00187513932911053
GMFB	50.3924082696827	-2.04585	0.588164918948826	-3.47836	0.000504484526458819	0.00211427121467741
PGPEP1	33.2605032962426	-2.23731	0.643261811851186	-3.47807	0.000505045661493448	0.00211610552032735
XYLT1	15.2913116132253	-3.23131	0.935116912415292	-3.45552	0.000549236277053113	0.00227292588724467
GAS1	56.826184423201	-2.0729	0.60048800590115	-3.45202	0.000556397787946593	0.00229616461347405
CHST2	4.47921345303118	-5.79415	1.69001317913359	-3.42846	0.000607007372932991	0.00247731270939152
NNAT	4.73228172675232	-5.87304	1.71635591053366	-3.42181	0.000622068051773172	0.00252914337652845
TBC1D9	36.6707667270842	-2.00118	0.586741697904134	-3.41066	0.000648050940595994	0.00261678237285181
LOC100297725	15.8205710302575	-2.53138	0.743677652322972	-3.40387	0.000664393299896569	0.00267646664007687
PLS3	61.6886109624155	-2.50066	0.740241298126107	-3.37817	0.0007296956545937	0.00290000306408315
IPO8	13.5754525208005	-2.62223	0.777247080099246	-3.37374	0.000741535969956517	0.00293956245629618
DRD1	23.0367995327619	-2.16402	0.643205547079495	-3.36443	0.000767026248317146	0.00302313104677034
TCIM	4.12232091043422	-5.68891	1.72204761844062	-3.30357	0.000954610734274147	0.00365326693373368
PPP2R5A	19.6363882741495	-2.37978	0.722698401132945	-3.29292	0.000991544046393212	0.00377858081352291
LOC784305	15.2660474015243	-2.97548	0.90916841549672	-3.27275	0.00106507943132602	0.00400538098559879
QPRT	3.87192469049507	-5.59313	1.72219269286063	-3.24768	0.00116349670459079	0.004315840080803
PI15	8.97594637731485	-3.8338	1.18775225930825	-3.22778	0.00124755199107755	0.00458693450859293
C21H14orf132	3.79555282397902	-5.55887	1.73107678997436	-3.21122	0.00132172043962128	0.00482650405955441
PKD2	24.506663892735	-2.33343	0.727311572517101	-3.20829	0.00133526924996671	0.00486458027920924
PDGFC	7.87631169630372	-4.68226	1.4595101924333	-3.2081	0.00133613537275849	0.00486670132266327
MATN2	9.76705930769023	-3.61053	1.13302791814062	-3.18662	0.00143943690443384	0.00517587329114755
CDH2	20.902340808973	-2.52208	0.792402029139005	-3.18283	0.0014584215590691	0.00522550249665624
FIBIN	3.68361917305448	-5.52965	1.74213472482191	-3.17407	0.00150319244027988	0.00535791674336398
C1QTNF1	4.27414374835879	-5.72268	1.80463211098454	-3.17111	0.00151860122260002	0.00540497166872652
RTL5	5.32601664882172	-5.06179	1.6001712896719	-3.16328	0.00156002911596033	0.00552488823898264
LOC784525	26.0369061625982	-2.07678	0.659289688896895	-3.15003	0.00163253523672408	0.00573898410432475
IFIH1	4.11236714900826	-5.69667	1.81000389858472	-3.14732	0.00164772815402103	0.00578290505488831
LOC100848430	9.10820921095403	-4.93389	1.57103906585753	-3.14053	0.00168644817483846	0.00589465908746045
AHNAK	8.87764682624884	-3.82018	1.21704640709134	-3.1389	0.00169584842125813	0.00592268496104026
MAOB	3.58781106552465	-5.47881	1.76103260949385	-3.11114	0.00186368782212687	0.00639549008189724
RARRES2	449.510570869474	-3.88286	1.25352481234062	-3.09756	0.00195123858240653	0.00663878136979562
AASS	3.4785494683821	-5.43908	1.75965737568226	-3.09099	0.00199490821127294	0.00677123200978802
PTGES	9.60845280734903	-3.1037	1.00609563563235	-3.0849	0.00203621811056409	0.00688961994338314
HOXA2	11.3634524517273	-2.60422	0.844430310298417	-3.084	0.00204239125306346	0.00690641713725799
TGM2	6.26789804649239	-4.37791	1.42314415813415	-3.07622	0.00209640673620965	0.00705151253245087
NPY1R	7.03466357750947	-5.44937	1.77605253630213	-3.06825	0.00215316670888846	0.00720848253067522
ZBTB47	17.8698886971216	-2.22402	0.725932191499298	-3.06367	0.00218639683050169	0.00730546356172113
MGARP	32.0699318856465	-2.28686	0.752223372494496	-3.04014	0.00236471759380158	0.00779967474967669
PEPD	13.5248466139518	-2.27813	0.751972852691411	-3.02953	0.00244933444496195	0.00804233357603721
TRIM10	7.1610840870691	-3.96338	1.30937890591506	-3.02692	0.00247061139070039	0.00810068487973926
MAFB	12.097092466852	-2.70795	0.894935731967209	-3.02586	0.00247929355200395	0.00812107219088472
PCDH18	6.98098376154218	-3.89637	1.29343694604171	-3.01242	0.0025917772788092	0.00844861769883296
MMP1	3.49181392742713	-5.46039	1.8496941274091	-2.95205	0.0031567215292012	0.0100111184083897
EPHX2	17.7202937053328	-2.24293	0.771515321049877	-2.90717	0.00364715011298688	0.0113500000157422
FAM3C	16.4732299293455	-2.1267	0.73312847926491	-2.90085	0.00372149078634597	0.0115478047734895
GRN	6.5873872943385	-4.41449	1.52209404695439	-2.90028	0.00372834757570126	0.0115628018445984
GATA6	8.72116303877508	-3.15512	1.09417680411125	-2.88356	0.00393212058178627	0.0120941106930555
LOC132344794	6.21297573947289	-3.28506	1.16077605571661	-2.83006	0.00465396307899401	0.0139513083485548
CASP8	11.2819661430598	-2.43749	0.862292549803603	-2.82675	0.00470230694530982	0.0140716206965006
FBN2	16.3420296452321	-2.04477	0.72887018525724	-2.8054	0.00502539596401352	0.0149134889576101
PMEPA1	8.88400410103094	-3.46845	1.23667428709215	-2.80466	0.00503693715146505	0.0149399791855446
LOC104976433	9.90166037671234	-2.52597	0.903117575330749	-2.79695	0.00515878650022048	0.0152486220728193
SEMA4C	13.6932929949877	-2.07598	0.742436522734365	-2.79618	0.0051711208225128	0.0152719128219662
RASAL1	7.77233644960618	-3.64276	1.31204419675602	-2.7764	0.00549649815498314	0.0160667590168087
CSF2	6.17732814438557	-3.70013	1.33765811983777	-2.76612	0.00567270910448266	0.0164834559687976
LOC112445796	9.21503796068911	-3.03202	1.0999780851884	-2.75644	0.00584346333637269	0.0169279711084611
LOC112449072	4.2743649934495	-4.71404	1.71393448521408	-2.75042	0.00595189720426997	0.0171840104393451
LOC107131385	10.2591077113577	-2.76444	1.01435466521168	-2.72532	0.00642394787336259	0.0183094264212351
ASB5	8.7081484469469	-2.71302	0.997806296115254	-2.71899	0.0065482538488685	0.0186028916006908
CCDC80	5.48667619234582	-4.16246	1.53339016365082	-2.71455	0.00663660152406372	0.0188216391005917
CHRNA2	3.81590541911129	-4.55343	1.67792411220202	-2.71373	0.00665306421274283	0.0188558488212012
LOC101907138	15.6547742483099	-3.12654	1.15819024355343	-2.69951	0.00694426517160093	0.0195679186760499
PPP1R16B	3.44667644272805	-5.41475	2.01139031786196	-2.69205	0.00710151816956844	0.0199618109125242
KIF21A	3.75132327307655	-4.53172	1.68436606125993	-2.69046	0.00713538797948358	0.0200438684621973
NLRP3	6.21285484523617	-4.34452	1.61640475953038	-2.68777	0.00719309233078014	0.0201762061269681
NOXRED1	14.3251389405682	-2.38537	0.887876655347082	-2.6866	0.00721823395840969	0.0202334829568439
SCG2	6.13159432264847	-3.73243	1.39993504664561	-2.66615	0.00767259214006941	0.0213015714079899
RAMP1	3.70973069239817	-4.52045	1.69587095811551	-2.66556	0.00768600140028667	0.0213318895729135
IFI44	2.6359733243291	-5.04657	1.90887426842105	-2.64374	0.00819958510712881	0.0224806603201048
ACSM3	13.5405973068245	-2.0452	0.780309835344981	-2.62101	0.00876686357917687	0.0238005118102408
LOC786089	31.2868176187088	-2.20815	0.845994909886546	-2.61013	0.00905089761303228	0.0244394196573702
APLN	13.5179485187302	-2.26656	0.870265427545482	-2.60444	0.00920238895095089	0.0247626607548272
SERPINH1	17.0637694339827	-2.1802	0.839359240566458	-2.59746	0.00939154544928058	0.0251965065810171
TSC22D3	15.6195857196696	-2.28827	0.882066376040091	-2.59422	0.00948058289760731	0.0253956354817763
TNFRSF9	4.38555122936111	-3.81926	1.49748682271136	-2.55045	0.0107585412068573	0.0282580684687008
PLOD2	21.3644755120353	-2.39579	0.940537054561066	-2.54726	0.0108572028718314	0.028473579318553
RENBP	2.47623013492348	-4.94248	1.9683501370165	-2.51098	0.0120398093948876	0.0310898422473288
PARP10	5.00904579468376	-3.38409	1.34996870171292	-2.50679	0.012183316702794	0.0314225446287379
FOXF2	7.63992067925515	-2.47718	0.98833478731436	-2.50642	0.0121961220468125	0.0314508391762319
IFI35	3.45192019943805	-4.39164	1.75291033922197	-2.50534	0.0122332708510069	0.0315324053619713
SFRP4	2.73547019061338	-5.07275	2.02673667214405	-2.50291	0.012317544444386	0.0316971970156463
LOC112445532	65.8493735786161	-3.23315	1.30108326417185	-2.48497	0.0129561894531	0.0330725306650166
RGCC	9.2569755497298	-2.42032	0.982117507970404	-2.46439	0.0137247710554505	0.0347806476436246
BLA-DQB	4.83584911566543	-3.33589	1.3595225305524	-2.45372	0.014138550378567	0.0357025474424009
RAB11FIP1	5.63604563948017	-3.12923	1.27978282429462	-2.44513	0.0144800619024561	0.0364307560648759
MAGEL2	2.87577713900521	-5.15132	2.10819804780616	-2.44347	0.0145467243324643	0.0365716341717176
HMGN5	9.37779911532055	-2.61712	1.07224968412403	-2.44077	0.0146558716152264	0.0367974652638928
PWWP3B	3.02225586936579	-5.21869	2.14014647165579	-2.43847	0.0147493925866325	0.0369997568165473
METTL21E	11.8379993524893	-2.02916	0.833660688860002	-2.43404	0.0149314703877124	0.0374236487667463
GHRH	6.40794357393247	-2.66651	1.09708280010608	-2.43054	0.0150762668497996	0.0377275324780436
NRADD	2.28709694307812	-4.82702	1.99395217677678	-2.42083	0.0154851802728183	0.0385409430893536
POPDC3	4.47450086621629	-3.85925	1.59951435762705	-2.41276	0.0158321480497351	0.0392676674461741
IL27RA	2.36614086337616	-4.87164	2.04065636742779	-2.38729	0.0169730676103807	0.0417194390420152
OMG	5.65856875092339	-3.15689	1.32864954784029	-2.37601	0.0175007594297323	0.0427871227193041
ZNF711	10.9717164118052	-2.14689	0.903977780548415	-2.37494	0.0175518255779396	0.0428875042382697
LYSB	2.75057902903563	-5.08383	2.15790830528805	-2.3559	0.0184776484563143	0.0448075208535134
RGS7	12.8636434772793	-2.43838	1.0383509620494	-2.34832	0.0188585265706703	0.045592948370643
SP110	4.87864456284907	-3.34766	1.42576888175624	-2.34797	0.0188761410845491	0.0456098018508959
OR4X2	206.303428685114	-2.42755	1.03479695319735	-2.34592	0.018980295512936	0.0458420805110943
SNAI2	4.01166029313074	-3.66435	1.57595141357814	-2.32517	0.0200631047619626	0.0481048648377118
LOC530077	2.50460343239077	-4.97948	2.14722398208495	-2.31903	0.0203932277526564	0.0487803958844938
LOC618737	2.1770076715308	-4.74959	2.05593752839167	-2.31018	0.0208782075021068	0.0497253515066852
LOC104968724	5.1745885431457	-2.995	1.29718562626872	-2.30884	0.0209521847248218	0.0498738228535162

## Sheet: Supplementary Table S4
Enrichment results of differentially up-regulated genes in GO										Enrichment results of differentially up-regulated genes in KEGG
ONTOLOGY	ID	Description	GeneRatio	BgRatio	pvalue	p.adjust	qvalue	geneID	Count	category	subcategory	ID	Description	GeneRatio	BgRatio	pvalue	p.adjust	qvalue	geneID	Count
BP	GO:0006412	translation	52/478	247/4436	8.52418e-07	0.00141021	0.00141021	EIF6/RPL38/TARBP2/RPL10A/MRPL27/MRPS6/EIF1AD/MRPS24/MRPL17/MPV17L2/TUFM/MRPL30/RPL26/EIF3G/NDUFA7/RPUSD4/RPS3A/MRPL55/MRPS15/RPLP2/MRPL58/RPL18/MRPS2/SHFL/FAU/RPS15A/PAIP2/MRPS25/EIF3D/MRPL10/RPS6/EIF2B2/MRPS14/METTL18/MRPS7/DAP3/MRPL9/GAPDH/QARS1/EIF2B4/MRPL37/RACK1/MRPL35/MRPS17/MRPS12/OGFOD1/RARS1/MRPS34/MRPS18B/SARS2/SARS1/MRPL3	52	Genetic Information Processing	Translation	bta03010	Ribosome	49/662	252/10759	3.25501e-13	1.10345e-10	9.76504e-11	MRPL36/RPL38/RPL10A/MRPL27/MRPS6/MRPS24/MRPL41/MRPL17/MRPL30/RPL26/RPS4Y1/MRPL40/RPL36AL/RPS3A/MRPL55/MRPS15/RPLP2/MRPL28/RPL18/MRPS2/RPS4X/FAU/RPS15A/RPL34/MRPL11/MRPS25/MRPL10/RPS6/MRPS14/MRPL24/RPL7/MRPS7/DAP3/MRPL9/MRPL48/MRPL54/MRPL45/MRPL37/RACK1/MRPL35/MRPS17/MRPS12/MRPL46/MRPL12/MRPS34/MRPS18B/MRPL3/LOC107132672/LOC619131	49
BP	GO:0043604	amide biosynthetic process	56/478	279/4436	1.59663e-06	0.00141021	0.00141021	EIF6/RPL38/TARBP2/RPL10A/MRPL27/ASL/MRPS6/EIF1AD/MRPS24/MRPL17/MPV17L2/TUFM/MRPL30/RPL26/EIF3G/NDUFA7/RPUSD4/RPS3A/MRPL55/MRPS15/RPLP2/MRPL58/RPL18/MRPS2/SHFL/FAU/RPS15A/PAIP2/MRPS25/EIF3D/MRPL10/RPS6/EIF2B2/MRPS14/METTL18/MRPS7/DAP3/MRPL9/GAPDH/ASNS/QARS1/EIF2B4/MRPL37/RACK1/MRPL35/MRPS17/MRPS12/OGFOD1/RARS1/CERS4/MRPS34/MRPS18B/SARS2/SARS1/MRPL3/ASMT	56	Human Diseases	Neurodegenerative disease	bta05020	Prion disease	50/662	302/10759	9.2912e-11	1.57486e-08	1.39368e-08	TUBB4B/NDUFS7/UQCR10/NDUFB9/ATP5MC1/COX7A1/NDUFA8/NDUFA7/NDUFA5/VDAC3/PSMD6/NDUFC2/NDUFS5/NDUFA9/TUBA1B/ATP5F1D/ATP5PD/NDUFB10/CYC1/KLC3/NDUFB11/COX5B/PSMC1/PSMD8/COX6C/PSMB5/PSMC5/SEM1/PSMC2/UQCR11/NDUFV1/COX7A2/LOC100295712/LOC101907965/GRIN3B/NDUFA2/STIP1/COX6A1/C5/NDUFA3/TUBB6/LOC101906178/CACNA1F/TUBA4A/C8G/NDUFA4L2/GRIN3A/TUBA8/C1QA/C8A	50
BP	GO:0043043	peptide biosynthetic process	52/478	254/4436	2.09608e-06	0.00141021	0.00141021	EIF6/RPL38/TARBP2/RPL10A/MRPL27/MRPS6/EIF1AD/MRPS24/MRPL17/MPV17L2/TUFM/MRPL30/RPL26/EIF3G/NDUFA7/RPUSD4/RPS3A/MRPL55/MRPS15/RPLP2/MRPL58/RPL18/MRPS2/SHFL/FAU/RPS15A/PAIP2/MRPS25/EIF3D/MRPL10/RPS6/EIF2B2/MRPS14/METTL18/MRPS7/DAP3/MRPL9/GAPDH/QARS1/EIF2B4/MRPL37/RACK1/MRPL35/MRPS17/MRPS12/OGFOD1/RARS1/MRPS34/MRPS18B/SARS2/SARS1/MRPL3	52	Organismal Systems	Environmental adaptation	bta04714	Thermogenesis	45/662	260/10759	1.88458e-10	1.89113e-08	1.67356e-08	NDUFAF8/NDUFS7/COA4/UQCR10/NDUFB9/ATP5MC1/COX7A1/NDUFAF3/NDUFA8/NDUFA7/NDUFA5/NDUFC2/NDUFAF5/NDUFS5/NDUFA9/ATP5F1D/COX14/ATP5PD/NDUFB10/CYC1/NDUFB11/COX5B/ATP5MF/MLST8/COX6C/SMARCB1/COX19/RPS6/COX17/COX20/UQCR11/NDUFV1/COA6/COX7A2/PRKAG1/NDUFA2/COX6A1/NDUFA3/LOC101906178/ACSL6/ACTL6B/NDUFA4L2/SMARCD3/RPS6KB2/MAP3K5	45
BP	GO:0006518	peptide metabolic process	56/478	283/4436	2.56285e-06	0.00141021	0.00141021	EIF6/RPL38/TARBP2/RPL10A/MRPL27/MRPS6/EIF1AD/MRPS24/MRPL17/MPV17L2/TUFM/MRPL30/RPL26/EIF3G/NDUFA7/RPUSD4/RPS3A/MRPL55/MRPS15/RPLP2/MRPL58/RPL18/MRPS2/SHFL/FAU/RPS15A/PAIP2/MRPS25/EIF3D/MRPL10/RPS6/EIF2B2/MRPS14/METTL18/MRPS7/DAP3/MRPL9/GAPDH/PIN1/QARS1/EIF2B4/MRPL37/RACK1/MRPL35/MRPS17/MRPS12/OGFOD1/RARS1/MRPS34/MRPS18B/PSEN2/SARS2/SARS1/MRPL3/CPQ/BACE1	56	Human Diseases	Neurodegenerative disease	bta05016	Huntington disease	53/662	339/10759	2.23142e-10	1.89113e-08	1.67356e-08	TUBB4B/NDUFS7/POLR2I/POLR2G/POLR2L/UQCR10/NDUFB9/CLTA/DCTN3/ATP5MC1/COX7A1/NDUFA8/NDUFA7/NDUFA5/VDAC3/PSMD6/NDUFC2/NDUFS5/NDUFA9/TUBA1B/ATP5F1D/ATP5PD/NDUFB10/CYC1/KLC3/NDUFB11/COX5B/PSMC1/PSMD8/COX6C/PSMB5/PSMC5/SEM1/PSMC2/UQCR11/TBPL2/NDUFV1/COX7A2/LOC100295712/LOC101907965/NDUFA2/AP2S1/DNAH17/COX6A1/NDUFA3/TUBB6/DNAH2/LOC101906178/GPX7/TUBA4A/NDUFA4L2/MAP3K5/TUBA8	53
BP	GO:0043603	amide metabolic process	64/478	349/4436	7.08961e-06	0.00312085	0.00312085	EIF6/RPL38/TARBP2/RPL10A/MRPL27/ASL/MRPS6/EIF1AD/MRPS24/MRPL17/MPV17L2/TUFM/MRPL30/RPL26/EIF3G/NDUFA7/NAGK/RPUSD4/RPS3A/MRPL55/MRPS15/RPLP2/MVK/MRPL58/RPL18/MRPS2/SHFL/FAU/RPS15A/PAIP2/MRPS25/EIF3D/MRPL10/RPS6/EIF2B2/MRPS14/METTL18/MRPS7/DAP3/MRPL9/GAPDH/ASNS/PIN1/QARS1/EIF2B4/MRPL37/RACK1/MRPL35/MRPS17/MRPS12/OGFOD1/RARS1/PRODH/CERS4/MRPS34/MRPS18B/PSEN2/SARS2/SARS1/MRPL3/CPQ/AMDHD2/ASMT/BACE1	64	Metabolism	Energy metabolism	bta00190	Oxidative phosphorylation	34/662	165/10759	2.98025e-10	2.02061e-08	1.78815e-08	NDUFS7/UQCR10/NDUFB9/ATP6V1E1/ATP5MC1/COX7A1/NDUFA8/NDUFA7/NDUFA5/NDUFC2/NDUFS5/NDUFA9/PPA1/ATP5F1D/TCIRG1/ATP5PD/NDUFB10/CYC1/ATP6V1F/NDUFB11/COX5B/ATP5MF/COX6C/COX17/UQCR11/NDUFV1/COX7A2/NDUFA2/ATP12A/COX6A1/NDUFA3/LOC101906178/ATP6V1D/NDUFA4L2	34
BP	GO:0042254	ribosome biogenesis	25/478	94/4436	1.1423e-05	0.00419035	0.00419035	EIF6/RPL38/IMP4/CINP/EXOSC4/DDX56/NUDT16/RPL26/TBL3/RPUSD4/RPS3A/MRPS2/WDR74/GTF2H5/RPS15A/RRS1/RPS19BP1/TMA16/RPS6/METTL18/POP5/RCL1/DIMT1/SUV39H1/METTL25B	25	Human Diseases	Neurodegenerative disease	bta05012	Parkinson disease	48/662	303/10759	1.0456e-09	5.90764e-08	5.228e-08	TUBB4B/NDUFS7/UQCR10/NDUFB9/ATP5MC1/COX7A1/NDUFA8/NDUFA7/NDUFA5/VDAC3/PSMD6/NDUFC2/NDUFS5/NDUFA9/TUBA1B/ATP5F1D/ATP5PD/NDUFB10/CYC1/XBP1/KLC3/NDUFB11/COX5B/PSMC1/PSMD8/COX6C/PSMB5/PSMC5/SEM1/PSMC2/UQCR11/NDUFV1/CALM3/COX7A2/LOC100295712/PINK1/LOC101907965/TXN2/NDUFA2/COX6A1/NDUFA3/TUBB6/UBE2J1/LOC101906178/TUBA4A/NDUFA4L2/MAP3K5/TUBA8	48
BP	GO:0033108	mitochondrial respiratory chain complex assembly	18/478	57/4436	1.56956e-05	0.00493515	0.00493515	NDUFS7/NDUFB9/NDUFA8/NDUFA5/NDUFC2/NDUFS5/NDUFA9/COX14/NDUFB10/BCS1L/NDUFB11/SCO2/UQCC3/NDUFA2/SAMM50/NDUFA3/SDHAF1/TMEM223	18	Human Diseases	Neurodegenerative disease	bta05010	Alzheimer disease	54/662	423/10759	2.07974e-07	1.00719e-05	8.91317e-06	TUBB4B/NDUFS7/UQCR10/NDUFB9/ATP5MC1/COX7A1/NDUFA8/NDUFA7/NDUFA5/VDAC3/PSMD6/NDUFC2/NDUFS5/NDUFA9/TUBA1B/ATP5F1D/FADD/ATP5PD/NDUFB10/CYC1/XBP1/KLC3/NDUFB11/COX5B/PSMC1/PSMD8/COX6C/BID/PSMB5/PSMC5/SEM1/PSMC2/UQCR11/NDUFV1/CALM3/COX7A2/IKBKB/GAPDH/LOC100295712/LOC101907965/NDUFA2/COX6A1/NDUFA3/TUBB6/PSEN2/LOC101906178/CACNA1F/APC2/TUBA4A/NDUFA4L2/MAP3K5/TUBA8/BACE1/CHRM1	54
BP	GO:0140053	mitochondrial gene expression	17/478	56/4436	4.79092e-05	0.0119845	0.0119845	MRPS6/MRPS24/MPV17L2/NDUFA7/RPUSD4/MRPS15/MRPL58/MRPS2/MRPS25/TBRG4/MRPS14/MRPS7/DAP3/MRPS12/MRPL12/MRPS34/MRPS18B	17	Human Diseases	Neurodegenerative disease	bta05014	Amyotrophic lateral sclerosis	52/662	408/10759	3.71464e-07	1.45798e-05	1.29025e-05	TUBB4B/NDUFS7/UQCR10/NDUFB9/DCTN3/ATP5MC1/COX7A1/NDUFA8/NDUFA7/NDUFA5/PSMD6/NDUFC2/NDUFS5/NDUFA9/TUBA1B/ATP5F1D/ATP5PD/NDUFB10/CYC1/XBP1/KLC3/NDUFB11/COX5B/PSMC1/PSMD8/COX6C/BID/NXF1/MAP2K6/ANXA11/PSMB5/PSMC5/SEM1/PSMC2/UQCR11/NDUFV1/COX7A2/LOC100295712/PINK1/LOC101907965/NDUFA2/DNAH17/COX6A1/NDUFA3/TUBB6/DNAH2/LOC101906178/GPX7/TUBA4A/NDUFA4L2/MAP3K5/TUBA8	52
BP	GO:0022613	ribonucleoprotein complex biogenesis	31/478	139/4436	4.90054e-05	0.0119845	0.0119845	EIF6/RPL38/IMP4/TARBP2/CINP/EXOSC4/DDX56/NUDT16/RPL26/TBL3/EIF3G/RPUSD4/RPS3A/MRPS2/WDR74/GTF2H5/RPS15A/RRS1/RPS19BP1/EIF3D/TMA16/TSSC4/RPS6/METTL18/DDX39B/POP5/RCL1/DIMT1/SUV39H1/PRMT7/METTL25B	31	Human Diseases	Endocrine and metabolic disease	bta04932	Non-alcoholic fatty liver disease	30/662	178/10759	3.87074e-07	1.45798e-05	1.29025e-05	NDUFS7/UQCR10/NDUFB9/COX7A1/NDUFA8/NDUFA7/NDUFA5/NDUFC2/NDUFS5/NDUFA9/NDUFB10/CYC1/XBP1/NDUFB11/COX5B/COX6C/BID/UQCR11/NDUFV1/COX7A2/IKBKB/PRKAG1/NDUFA2/COX6A1/NDUFA3/LOC101906178/NDUFA4L2/MAP3K5/LEP/ADIPOQ	30
BP	GO:0032543	mitochondrial translation	15/478	48/4436	9.22593e-05	0.0203063	0.0203063	MRPS6/MRPS24/MPV17L2/NDUFA7/RPUSD4/MRPS15/MRPL58/MRPS2/MRPS25/MRPS14/MRPS7/DAP3/MRPS12/MRPS34/MRPS18B	15	Cellular Processes	Transport and catabolism	bta04146	Peroxisome	19/662	84/10759	5.71131e-07	1.93613e-05	1.71339e-05	ACAA1/MPV17L2/PEX11B/MVK/ACOT8/PRDX5/MPV17/PEX14/GSTK1/PAOX/PEX16/DECR2/ECI2/PHYH/ACSL6/IDH2/ACOX3/MLYCD/ABCD1	19
BP	GO:0009060	aerobic respiration	17/478	62/4436	0.000195226	0.0348486	0.0348486	NDUFS7/NDUFB9/MDH2/COX7A1/NDUFA8/NDUFA7/NDUFC2/ATP5F1D/ATP5PD/SUCLG1/ARL2/UQCR11/COA6/COX7A2/ACO2/UQCC3/IDH2	17	Metabolism	Global and overview maps	bta01230	Biosynthesis of amino acids	16/662	74/10759	8.27031e-06	0.000254876	0.000225554	TKT/ENO1/ASL/IDH3G/ALDOC/GAPDH/ASNS/ACO2/ACY1/CBS/SDSL/IDH3B/ENO3/PRPS1L1/IDH2/PFKM	16
BP	GO:0042773	ATP synthesis coupled electron transport	10/478	26/4436	0.00020641	0.0348486	0.0348486	NDUFS7/NDUFB9/COX7A1/NDUFA8/NDUFA7/NDUFC2/UQCR11/COA6/COX7A2/UQCC3	10	Human Diseases	Cancer: overview	bta05208	Chemical carcinogenesis - reactive oxygen species	35/662	264/10759	1.32684e-05	0.000374833	0.000331711	NDUFS7/UQCR10/NDUFB9/ATP5MC1/COX7A1/NDUFA8/NDUFA7/NDUFA5/VDAC3/NDUFC2/NDUFS5/NDUFA9/ATP5F1D/ATP5PD/NDUFB10/CYC1/NDUFB11/COX5B/COX6C/UQCR11/NDUFV1/COX7A2/IKBKB/AS3MT/AKR1A1/ACP1/NDUFA2/COX6A1/NDUFA3/LOC101906178/PRKD2/NDUFA4L2/LOC526769/MAP3K5/GSTO2	35
BP	GO:0042775	mitochondrial ATP synthesis coupled electron transport	10/478	26/4436	0.00020641	0.0348486	0.0348486	NDUFS7/NDUFB9/COX7A1/NDUFA8/NDUFA7/NDUFC2/UQCR11/COA6/COX7A2/UQCC3	10	Metabolism	Global and overview maps	bta01200	Carbon metabolism	20/662	117/10759	2.70957e-05	0.000706572	0.000625285	TKT/ENO1/MDH2/IDH3G/SUCLG1/ECHS1/HK1/ALDOC/GAPDH/ACO2/MDH1/PGP/SDSL/IDH3B/ENO3/AMT/PRPS1L1/IDH2/PFKM/ACOX3	20
BP	GO:0007005	mitochondrion organization	36/478	184/4436	0.000221663	0.0348486	0.0348486	NDUFS7/TOMM5/TMEM11/FAM162A/NDUFB9/TIMM22/RHOT2/SSBP1/NDUFA8/PHB2/NDUFA5/NDUFC2/NDUFS5/NDUFA9/ATP5F1D/ACAA2/COX14/NDUFB10/BCS1L/NDUFB11/SHARPIN/MPV17/ARFIP2/TRMT10B/SCO2/UQCC3/NDUFA2/SAMM50/NDUFA3/SDHAF1/MSTO1/TMEM223/THEM4/ATG4B/ENDOG/NOS3	36	Human Diseases	Cardiovascular disease	bta05415	Diabetic cardiomyopathy	31/662	233/10759	3.83367e-05	0.000928295	0.0008215	NDUFS7/UQCR10/NDUFB9/ATP5MC1/COX7A1/NDUFA8/NDUFA7/NDUFA5/VDAC3/NDUFC2/NDUFS5/NDUFA9/ATP5F1D/ATP5PD/NDUFB10/CYC1/NDUFB11/COX5B/COX6C/UQCR11/NDUFV1/COX7A2/GAPDH/NDUFA2/COX6A1/NDUFA3/MPC1L/LOC101906178/NDUFA4L2/NOS3/TGFB3	31
BP	GO:0016072	rRNA metabolic process	14/478	47/4436	0.000278373	0.0408466	0.0408466	EXOSC4/DDX56/NUDT16/RPL26/RPUSD4/WDR74/GTF2H5/RPS6/METTL18/POP5/PIH1D1/DIMT1/SUV39H1/METTL25B	14	Metabolism	Global and overview maps	bta01250	Biosynthesis of nucleotide sugars	10/662	40/10759	0.000114053	0.00257759	0.00228105	NAGK/PMM1/GALK1/GALT/HK1/GALK2/GFUS/PGM3/MPI/UAP1L1	10
BP	GO:0019646	aerobic electron transport chain	9/478	23/4436	0.000371124	0.0510527	0.0510527	NDUFS7/NDUFB9/COX7A1/NDUFA8/NDUFA7/NDUFC2/UQCR11/COX7A2/UQCC3	9	Metabolism	Carbohydrate metabolism	bta00520	Amino sugar and nucleotide sugar metabolism	10/662	41/10759	0.000142642	0.00302224	0.00267455	NAGK/PMM1/GALK1/GALT/HK1/GALK2/PGM3/MPI/AMDHD2/UAP1L1	10
BP	GO:0006364	rRNA processing	13/478	44/4436	0.00050058	0.0648104	0.0648104	EXOSC4/DDX56/NUDT16/RPL26/RPUSD4/WDR74/GTF2H5/RPS6/METTL18/POP5/DIMT1/SUV39H1/METTL25B	13	Metabolism	Lipid metabolism	bta00071	Fatty acid degradation	10/662	45/10759	0.000324673	0.00647436	0.00572952	ACAA1/ACAA2/ECHS1/GCDH/ECI2/HADHB/ECI1/ACSL6/ACOX3/ACSBG1	10
BP	GO:0022904	respiratory electron transport chain	11/478	34/4436	0.000574667	0.070269	0.070269	NDUFS7/NDUFB9/COX7A1/NDUFA8/NDUFA7/NDUFC2/UQCR11/COA6/COX7A2/SCO2/UQCC3	11	Metabolism	Amino acid metabolism	bta00270	Cysteine and methionine metabolism	11/662	55/10759	0.000437886	0.00781343	0.00691454	SRM/MDH2/LDHB/MDH1/LDHA/GNMT/CBS/AHCY/SDSL/MPST/IL4I1	11
BP	GO:0045333	cellular respiration	18/478	76/4436	0.000897753	0.0900882	0.0900882	NDUFS7/NDUFB9/MDH2/COX7A1/NDUFA8/NDUFA7/NDUFC2/ATP5F1D/ATP5PD/SUCLG1/ARL2/UQCR11/COA6/COX7A2/ACO2/SCO2/UQCC3/IDH2	18	Metabolism	Carbohydrate metabolism	bta00020	Citrate cycle (TCA cycle)	8/662	31/10759	0.000437921	0.00781343	0.00691454	MDH2/IDH3G/SUCLG1/ACO2/MDH1/IDH3B/PCK2/IDH2	8
BP	GO:0006119	oxidative phosphorylation	12/478	41/4436	0.000900472	0.0900882	0.0900882	NDUFS7/NDUFB9/COX7A1/NDUFA8/NDUFA7/NDUFC2/ATP5F1D/ATP5PD/UQCR11/COA6/COX7A2/UQCC3	12	Genetic Information Processing	Replication and repair	bta03420	Nucleotide excision repair	11/662	59/10759	0.000818595	0.0138752	0.0122789	POLR2I/POLR2G/POLR2L/RFC3/GTF2H5/POLD2/GTF2H2/DDB2/ERCC1/RFC2/ERCC8	11
BP	GO:0010257	NADH dehydrogenase complex assembly	12/478	41/4436	0.000900472	0.0900882	0.0900882	NDUFS7/NDUFB9/NDUFA8/NDUFA5/NDUFC2/NDUFS5/NDUFA9/NDUFB10/BCS1L/NDUFB11/NDUFA2/NDUFA3	12	Metabolism	Carbohydrate metabolism	bta00010	Glycolysis / Gluconeogenesis	11/662	65/10759	0.00187232	0.0302246	0.0267474	ENO1/LDHB/HK1/ALDOC/GAPDH/LDHA/AKR1A1/ENO3/PCK2/PFKM/ALDH3B1	11
BP	GO:0032981	mitochondrial respiratory chain complex I assembly	12/478	41/4436	0.000900472	0.0900882	0.0900882	NDUFS7/NDUFB9/NDUFA8/NDUFA5/NDUFC2/NDUFS5/NDUFA9/NDUFB10/BCS1L/NDUFB11/NDUFA2/NDUFA3	12	Metabolism	Carbohydrate metabolism	bta00640	Propanoate metabolism	7/662	31/10759	0.00232011	0.0357508	0.0316379	LDHB/ABAT/SUCLG1/ECHS1/LDHA/ACOX3/MLYCD	7
BP	GO:0006091	generation of precursor metabolites and energy	29/478	149/4436	0.00098477	0.0942382	0.0942382	NDUFS7/EIF6/ENO1/NDUFB9/MDH2/COX7A1/NDUFA8/PHB2/NDUFA7/NDUFC2/ATP5F1D/GALK1/ATP5PD/MT3/SUCLG1/HK1/ARL2/UQCR11/COA6/COX7A2/GAPDH/ACO2/SCO2/UQCC3/ENO3/PHLDA2/PYGM/HMGCS2/IDH2	29	Genetic Information Processing	Folding, sorting and degradation	bta03050	Proteasome	9/662	49/10759	0.00267158	0.0393768	0.0348467	PSMD6/PSMF1/PSMC1/PSMD8/PSMB5/PSMC5/SEM1/PSMC2/LOC101907965	9
BP	GO:1901566	organonitrogen compound biosynthetic process	72/478	476/4436	0.00118525	0.108698	0.108698	ALAD/EIF6/RPL38/TARBP2/RPL10A/MRPL27/ASL/MRPS6/EIF1AD/MRPS24/MRPL17/ADSL/MPV17L2/TUFM/ATP5IF1/MRPL30/RPL26/EIF3G/NDUFA7/RPUSD4/RPS3A/MRPL55/MRPS15/RPLP2/ATP5F1D/MRPL58/RPL18/ADA/MRPS2/ATP5PD/SHFL/FAU/RPS15A/PAIP2/MRPS25/EIF3D/PIGC/MRPL10/RPS6/EIF2B2/MRPS14/METTL18/MRPS7/DAP3/MRPL9/GAPDH/ASNS/QARS1/GAMT/EIF2B4/MRPL37/RACK1/MRPL35/UQCC3/MRPS17/MRPS12/OGFOD1/RARS1/CERS4/MRPS34/MRPS18B/ALG8/SARS2/SAR…	72	Cellular Processes	Cell motility	bta04814	Motor proteins	23/662	205/10759	0.00376364	0.0531615	0.0470455	TUBB4B/DYNLRB1/MYH2/DCTN3/KIF19/TUBA1B/KLC3/LOC101902172/DYNLL1/LOC100295712/MYL6B/DNAH17/TUBB6/MYL11/KIF17/DNAH2/BICDL2/MYH13/MYH6/TUBA4A/MYL4/TUBA8/MYH7	23
BP	GO:0051341	regulation of oxidoreductase activity	5/478	10/4436	0.00226083	0.199044	0.199044	ECSIT/PHB2/MT3/SIRT4/LEP	5	Metabolism	Carbohydrate metabolism	bta00630	Glyoxylate and dicarboxylate metabolism	7/662	34/10759	0.00404303	0.0548235	0.0485164	MDH2/GRHPR/ACO2/MDH1/PGP/AMT/HYI	7
BP	GO:0015980	energy derivation by oxidation of organic compounds	21/478	102/4436	0.00236211	0.199961	0.199961	NDUFS7/NDUFB9/MDH2/COX7A1/NDUFA8/NDUFA7/NDUFC2/ATP5F1D/ATP5PD/MT3/SUCLG1/ARL2/UQCR11/COA6/COX7A2/ACO2/SCO2/UQCC3/PHLDA2/PYGM/IDH2	21	Metabolism	Carbohydrate metabolism	bta00620	Pyruvate metabolism	8/662	45/10759	0.00559157	0.0729055	0.0645182	MDH2/LDHB/HAGH/GRHPR/MDH1/LDHA/AKR1A1/PCK2	8
BP	GO:0065003	protein-containing complex assembly	60/478	394/4436	0.00266268	0.217058	0.217058	NDUFS7/GPX4/ALAD/RPL38/TARBP2/DRC1/NDUFB9/CLTA/DBNL/ARPC5L/LPCAT3/ATP5IF1/SSBP1/EIF3G/NDUFA8/NDUFA5/NDUFC2/NDUFS5/ITGB1BP1/RSPH9/NDUFA9/ARPC4/PDZD11/ATP5F1D/LCMT1/FADD/MZB1/COX14/NDUFB10/BCS1L/EHD1/NDUFB11/RRS1/MLST8/DRG1/EIF3D/TSSC4/ARL2/SEM1/NAA60/DDX39B/COA6/TMEM120A/SCO2/RACK1/UQCC3/PIH1D1/NDUFA2/SAMM50/CENPX/NDUFA3/SDHAF1/GRWD1/ZNF746/HSF1/BRF2/TMEM223/RBMXL2/PRMT7/NFKBIZ	60	Organismal Systems	Nervous system	bta04723	Retrograde endocannabinoid signaling	18/662	154/10759	0.00641996	0.0806062	0.0713329	NDUFS7/NDUFB9/NDUFA8/NDUFA7/NDUFA5/NDUFC2/NDUFS5/NDUFA9/NDUFB10/NDUFB11/LOC513210/FAAH/NDUFV1/NDUFA2/NDUFA3/LOC101906178/CACNA1F/NDUFA4L2	18
BP	GO:0008535	respiratory chain complex IV assembly	5/478	11/4436	0.00378115	0.297226	0.297226	COX14/BCS1L/COA6/SCO2/TMEM223	5	Metabolism	Metabolism of terpenoids and polyketides	bta00900	Terpenoid backbone biosynthesis	5/662	21/10759	0.0077446	0.092379	0.0817513	MVK/MVD/FDPS/GGPS1/HMGCS2	5
BP	GO:0034660	ncRNA metabolic process	24/478	130/4436	0.00536832	0.407437	0.407437	TARBP2/EXOSC4/DDX56/NUDT16/RPL26/RPUSD4/WDR74/GTF2H5/RPS6/METTL18/POP5/QARS1/TUT1/GON7/PIH1D1/DIMT1/RARS1/ZSWIM8/SARS2/SARS1/SUV39H1/ELL3/PRORSD1/METTL25B	24	Genetic Information Processing	Folding, sorting and degradation	bta03018	RNA degradation	11/662	78/10759	0.00790263	0.092379	0.0817513	EXOSC1/ENO1/EXOSC4/NUDT16/EXOSC6/EXOSC5/LSM3/LSM2/SKIC2/ENO3/PFKM	11
BP	GO:0042274	ribosomal small subunit biogenesis	10/478	38/4436	0.00559098	0.410191	0.410191	RPL38/IMP4/TBL3/RPS3A/GTF2H5/RPS15A/RPS19BP1/RPS6/RCL1/DIMT1	10	Genetic Information Processing	Replication and repair	bta03430	Mismatch repair	5/662	23/10759	0.0115681	0.127351	0.1127	SSBP1/MLH1/RFC3/POLD2/RFC2	5
BP	GO:0017004	cytochrome complex assembly	6/478	17/4436	0.00664258	0.45473	0.45473	COX14/BCS1L/COA6/SCO2/UQCC3/TMEM223	6	Metabolism	Metabolism of cofactors and vitamins	bta00670	One carbon pool by folate	7/662	41/10759	0.0116456	0.127351	0.1127	MTHFS/GNMT/ALDH1L2/CBS/AHCY/AMT/CHDH	7
BP	GO:0042742	defense response to bacterium	12/478	51/4436	0.00665256	0.45473	0.45473	NAGK/SHARPIN/MARCHF2/LEAP2/IL18/MR1/SCNN1B/HP/NFKBIZ/CASP4/PLA2G1B/OAS2	12	Metabolism	Metabolism of other amino acids	bta00410	beta-Alanine metabolism	6/662	34/10759	0.0162753	0.172417	0.152581	ABAT/ECHS1/CNDP2/ACOX3/MLYCD/ALDH3B1	6
BP	GO:0022900	electron transport chain	11/478	45/4436	0.00681784	0.45473	0.45473	NDUFS7/NDUFB9/COX7A1/NDUFA8/NDUFA7/NDUFC2/UQCR11/COA6/COX7A2/SCO2/UQCC3	11	Metabolism	Metabolism of other amino acids	bta00480	Glutathione metabolism	9/662	65/10759	0.0173937	0.178681	0.158124	GPX4/SRM/GSTK1/GGT5/CHAC1/GPX7/IDH2/GSTO2/OPLAH	9
BP	GO:0006414	translational elongation	7/478	23/4436	0.00849465	0.549904	0.549904	TUFM/RPLP2/MRPL58/SHFL/METTL18/RACK1/SARS1	7	Metabolism	Carbohydrate metabolism	bta00051	Fructose and mannose metabolism	6/662	36/10759	0.0212538	0.20344	0.180035	PMM1/HK1/ALDOC/GFUS/MPI/PFKM	6
BP	GO:0042273	ribosomal large subunit biogenesis	5/478	13/4436	0.0087732	0.551709	0.551709	RPL38/CINP/WDR74/RRS1/TMA16	5	Genetic Information Processing	Replication and repair	bta03030	DNA replication	6/662	36/10759	0.0212538	0.20344	0.180035	SSBP1/RNASEH2C/RFC3/POLD2/RNASEH1/RFC2	6
BP	GO:0016126	sterol biosynthetic process	6/478	18/4436	0.00907505	0.554838	0.554838	LPCAT3/MVD/FDPS/CYB5R1/TM7SF2/HMGCS2	6	Human Diseases	Infectious disease: bacterial	bta05132	Salmonella infection	25/662	266/10759	0.0226171	0.20344	0.180035	TUBB4B/DYNLRB1/CYTH2/DCTN3/ARPC5L/TUBA1B/ARPC4/FADD/KLC3/MAP2K6/LOC101902172/DYNLL1/IKBKB/GAPDH/LOC100295712/TXN2/TUBB6/MYL11/IL18/VPS11/PKN1/TUBA4A/LY96/TUBA8/CASP4	25
BP	GO:0043085	positive regulation of catalytic activity	17/478	87/4436	0.0101875	0.606017	0.606017	FAM162A/RGS10/PHB2/ITGB1BP1/RFC3/MT3/RCN3/RACK1/WRAP53/TBC1D2/RFC2/CARTPT/PLIN5/NOS3/LEP/GUCA1A/ADIPOQ	17	Metabolism	Carbohydrate metabolism	bta00650	Butanoate metabolism	5/662	27/10759	0.0226721	0.20344	0.180035	ABAT/ECHS1/ALDH5A1/HMGCS2/ACSM4	5
BP	GO:0006120	mitochondrial electron transport, NADH to ubiquinone	5/478	14/4436	0.0124604	0.72172	0.72172	NDUFS7/NDUFB9/NDUFA8/NDUFA7/NDUFC2	5	Genetic Information Processing	Translation	bta00970	Aminoacyl-tRNA biosynthesis	9/662	68/10759	0.0228045	0.20344	0.180035	CARS2/QARS1/FARSA/RARS1/SARS2/SARS1/VARS2/AARS1/AARS2	9
BP	GO:0019395	fatty acid oxidation	7/478	25/4436	0.0137789	0.768524	0.768524	ACAA2/ECHS1/GCDH/SIRT4/HADHB/PLIN5/ADIPOQ	7	Metabolism	Amino acid metabolism	bta00250	Alanine, aspartate and glutamate metabolism	6/662	37/10759	0.0240911	0.207922	0.184002	ASL/ADSL/ABAT/ASNS/ALDH5A1/IL4I1	6
BP	GO:0044282	small molecule catabolic process	19/478	104/4436	0.0139668	0.768524	0.768524	ENO1/NAGK/HAGH/ABAT/ACAA2/ADA/GALK1/ECHS1/GCDH/AKR1A1/PRODH/HADHB/AMT/AMDHD2/PLIN5/NOS3/HAAO/ADIPOQ/ALDH3B1	19	Cellular Processes	Transport and catabolism	bta04142	Lysosome biogenesis	25/662	268/10759	0.0245336	0.207922	0.184002	LAMTOR4/CLTA/ATP6V1E1/TCIRG1/NAPSA/ATP6V1F/LAMTOR2/AP5S1/AP3S2/HGSNAT/MLST8/BORCS5/KXD1/TFEB/AP2S1/MCOLN2/VPS11/VPS29/ATP6V1D/AGA/TELO2/HYAL3/CD68/SLC29A3/LOC505658	25
BP	GO:0019752	carboxylic acid metabolic process	41/478	273/4436	0.0155725	0.786619	0.786619	GPX4/EIF6/ENO1/ASL/FADS3/MDH2/NAGK/HAGH/ABAT/ACAA2/GALK1/IDH3G/ECHS1/HK1/ARL2/PTGR2/GAPDH/ASNS/ACO2/QARS1/GAMT/GCDH/AKR1A1/PRKAG1/RARS1/PRODH/SIRT4/SARS2/SARS1/HADHB/THEM4/ENO3/SLC27A1/AMT/AMDHD2/IDH2/PLIN5/NOS3/LEP/HAAO/ADIPOQ	41	Metabolism	Amino acid metabolism	bta00260	Glycine, serine and threonine metabolism	7/662	48/10759	0.0263716	0.216449	0.191548	GRHPR/GAMT/GNMT/CBS/SDSL/AMT/CHDH	7
BP	GO:0006635	fatty acid beta-oxidation	6/478	20/4436	0.0157296	0.786619	0.786619	ACAA2/ECHS1/GCDH/HADHB/PLIN5/ADIPOQ	6	Metabolism	Global and overview maps	bta01212	Fatty acid metabolism	8/662	59/10759	0.0271591	0.216449	0.191548	ACAA1/ACAA2/ECHS1/ELOVL1/HADHB/ACSL6/ACOX3/ACSBG1	8
BP	GO:0006303	double-strand break repair via nonhomologous end joining	4/478	10/4436	0.0164569	0.786619	0.786619	WRAP53/ERCC1/HSF1/ERCC8	4	Organismal Systems	Circulatory system	bta04260	Cardiac muscle contraction	12/662	105/10759	0.0274551	0.216449	0.191548	UQCR10/COX7A1/CYC1/COX5B/COX6C/UQCR11/COX7A2/COX6A1/CACNA1F/MYH6/MYL4/MYH7	12
BP	GO:0033617	mitochondrial cytochrome c oxidase assembly	4/478	10/4436	0.0164569	0.786619	0.786619	COX14/BCS1L/SCO2/TMEM223	4	Metabolism	Global and overview maps	bta01240	Biosynthesis of cofactors	16/662	155/10759	0.0289197	0.222813	0.19718	ALAD/PPCDC/ADSL/PMM1/COASY/FLAD1/COQ6/PTS/LIPT1/COQ4/AKR1A1/COQ3/MPI/SDR16C5/NAPRT/HAAO	16
BP	GO:0043436	oxoacid metabolic process	41/478	274/4436	0.0165035	0.786619	0.786619	GPX4/EIF6/ENO1/ASL/FADS3/MDH2/NAGK/HAGH/ABAT/ACAA2/GALK1/IDH3G/ECHS1/HK1/ARL2/PTGR2/GAPDH/ASNS/ACO2/QARS1/GAMT/GCDH/AKR1A1/PRKAG1/RARS1/PRODH/SIRT4/SARS2/SARS1/HADHB/THEM4/ENO3/SLC27A1/AMT/AMDHD2/IDH2/PLIN5/NOS3/LEP/HAAO/ADIPOQ	41	Organismal Systems	Endocrine system	bta03320	PPAR signaling pathway	10/662	84/10759	0.0328686	0.24761	0.219124	ACAA1/SLC27A1/GK2/PCK2/ACSL6/HMGCS2/PLIN5/ACOX3/ACSBG1/ADIPOQ	10
BP	GO:2000278	regulation of DNA biosynthetic process	5/478	15/4436	0.0170703	0.786619	0.786619	RFC3/CCT3/WRAP53/RFC2/ADIPOQ	5	Metabolism	Metabolism of cofactors and vitamins	bta00130	Ubiquinone and other terpenoid-quinone biosynthesis	3/662	12/10759	0.0336039	0.247646	0.219156	COQ6/COQ4/COQ3	3
BP	GO:0034440	lipid oxidation	7/478	26/4436	0.0171548	0.786619	0.786619	ACAA2/ECHS1/GCDH/SIRT4/HADHB/PLIN5/ADIPOQ	7	Metabolism	Lipid metabolism	bta00062	Fatty acid elongation	5/662	30/10759	0.0344239	0.248291	0.219727	ACAA2/ECHS1/ELOVL1/HADHB/THEM4	5
BP	GO:0072329	monocarboxylic acid catabolic process	7/478	26/4436	0.0171548	0.786619	0.786619	ACAA2/ECHS1/GCDH/AKR1A1/HADHB/PLIN5/ADIPOQ	7	Metabolism	Amino acid metabolism	bta00280	Valine, leucine and isoleucine degradation	7/662	52/10759	0.0388676	0.268901	0.237965	ACAA1/ABAT/ACAA2/ECHS1/HADHB/HMGCS2/IL4I1	7
BP	GO:0006082	organic acid metabolic process	41/478	277/4436	0.0195705	0.879077	0.879077	GPX4/EIF6/ENO1/ASL/FADS3/MDH2/NAGK/HAGH/ABAT/ACAA2/GALK1/IDH3G/ECHS1/HK1/ARL2/PTGR2/GAPDH/ASNS/ACO2/QARS1/GAMT/GCDH/AKR1A1/PRKAG1/RARS1/PRODH/SIRT4/SARS2/SARS1/HADHB/THEM4/ENO3/SLC27A1/AMT/AMDHD2/IDH2/PLIN5/NOS3/LEP/HAAO/ADIPOQ	41	Genetic Information Processing	Replication and repair	bta03460	Fanconi anemia pathway	7/662	52/10759	0.0388676	0.268901	0.237965	MLH1/FAAP24/TOP3B/EME2/CENPX/ERCC1/TELO2	7
BP	GO:0002429	immune response-activating cell surface receptor signaling pathway	9/478	40/4436	0.0235934	0.944605	0.944605	TMEM126A/ECSIT/WDFY1/PHPT1/EIF2B2/EIF2B4/TYROBP/LY96/NFKBIZ	9	Genetic Information Processing	Replication and repair	bta03450	Non-homologous end-joining	3/662	13/10759	0.0417369	0.279483	0.24733	POLM/NHEJ1/POLL	3
BP	GO:0051347	positive regulation of transferase activity	9/478	40/4436	0.0235934	0.944605	0.944605	PHB2/ITGB1BP1/RFC3/MT3/WRAP53/RFC2/CARTPT/LEP/ADIPOQ	9	Genetic Information Processing	Replication and repair	bta03440	Homologous recombination	6/662	42/10759	0.0420461	0.279483	0.24733	SSBP1/SEM1/TOP3B/POLD2/RAD51D/LOC101907965	6
BP	GO:0006418	tRNA aminoacylation for protein translation	4/478	11/4436	0.0237002	0.944605	0.944605	QARS1/RARS1/SARS2/SARS1	4	Metabolism	Global and overview maps	bta01232	Nucleotide metabolism	10/662	88/10759	0.0432796	0.281552	0.249161	ADSL/NUDT16/UCK2/ADA/DTYMK/CDA/GUK1/ENTPD6/NT5M/GMPR	10
BP	GO:0036297	interstrand cross-link repair	4/478	11/4436	0.0237002	0.944605	0.944605	FAAP24/FAAP20/CENPX/ERCC1	4	Metabolism	Carbohydrate metabolism	bta00052	Galactose metabolism	5/662	32/10759	0.0440184	0.281552	0.249161	GALK1/GALT/HK1/B4GALT2/PFKM	5
BP	GO:0043038	amino acid activation	4/478	11/4436	0.0237002	0.944605	0.944605	QARS1/RARS1/SARS2/SARS1	4	Genetic Information Processing	Transcription	bta03020	RNA polymerase	5/662	33/10759	0.049358	0.309859	0.274211	POLR2I/POLR2G/POLR2L/POLR1E/POLR3H	5
BP	GO:0043039	tRNA aminoacylation	4/478	11/4436	0.0237002	0.944605	0.944605	QARS1/RARS1/SARS2/SARS1	4	Metabolism	Global and overview maps	bta01210	2-Oxocarboxylic acid metabolism	5/662	34/10759	0.0550619	0.339382	0.300338	IDH3G/ACO2/ACY1/IDH3B/IDH2	5
BP	GO:0016054	organic acid catabolic process	14/478	74/4436	0.0244627	0.944605	0.944605	NAGK/ABAT/ACAA2/ECHS1/GCDH/AKR1A1/PRODH/HADHB/AMT/AMDHD2/PLIN5/NOS3/HAAO/ADIPOQ	14	Metabolism	Amino acid metabolism	bta00380	Tryptophan metabolism	6/662	46/10759	0.0612253	0.370632	0.327993	ECHS1/GCDH/TPH2/ASMT/IL4I1/HAAO	6
BP	GO:0046395	carboxylic acid catabolic process	14/478	74/4436	0.0244627	0.944605	0.944605	NAGK/ABAT/ACAA2/ECHS1/GCDH/AKR1A1/PRODH/HADHB/AMT/AMDHD2/PLIN5/NOS3/HAAO/ADIPOQ	14	Metabolism	Glycan biosynthesis and metabolism	bta00604	Glycosphingolipid biosynthesis - ganglio series	3/662	16/10759	0.0713408	0.42429	0.375478	ST6GALNAC4/B3GALT4/ST8SIA5	3
BP	GO:0009062	fatty acid catabolic process	6/478	22/4436	0.0251614	0.947938	0.947938	ACAA2/ECHS1/GCDH/HADHB/PLIN5/ADIPOQ	6	Organismal Systems	Endocrine system	bta04920	Adipocytokine signaling pathway	8/662	73/10759	0.0786636	0.453931	0.401709	IKBKB/PRKAG1/PCK2/ACSL6/LOC526769/LEP/ACSBG1/ADIPOQ	8
BP	GO:0032787	monocarboxylic acid metabolic process	27/478	171/4436	0.0254104	0.947938	0.947938	GPX4/EIF6/ENO1/FADS3/HAGH/ABAT/ACAA2/GALK1/ECHS1/HK1/ARL2/PTGR2/GAPDH/GAMT/GCDH/AKR1A1/PRKAG1/SIRT4/HADHB/THEM4/ENO3/SLC27A1/IDH2/PLIN5/LEP/HAAO/ADIPOQ	27	Organismal Systems	Excretory system	bta04966	Collecting duct acid secretion	4/662	27/10759	0.080968	0.453931	0.401709	ATP6V1E1/TCIRG1/ATP6V1F/ATP6V1D	4
BP	GO:0071897	DNA biosynthetic process	8/478	35/4436	0.0293194	0.999983	0.999983	NHP2/RFC3/CCT3/FAAP20/POLD2/WRAP53/RFC2/ADIPOQ	8	Human Diseases	Neurodegenerative disease	bta05017	Spinocerebellar ataxia	14/662	151/10759	0.0813022	0.453931	0.401709	VDAC3/PSMD6/XBP1/PSMC1/PSMD8/PSMB5/PSMC5/SEM1/PSMC2/TBPL2/LOC101907965/GRIN3B/GRIN3A/MAP3K5	14
BP	GO:0006695	cholesterol biosynthetic process	5/478	17/4436	0.029368	0.999983	0.999983	LPCAT3/MVD/FDPS/TM7SF2/HMGCS2	5			bta04820	Cytoskeleton in muscle cells	20/662	233/10759	0.0820291	0.453931	0.401709	ENO1/FHL2/MYH2/PDLIM2/PDLIM7/LMNA/MYL11/MYBPC2/ACTN2/COL5A3/ENO3/MYH13/MYH6/MYOZ3/MYL4/DES/ITGA7/PDLIM4/FBLN1/MYH7	20
BP	GO:1902653	secondary alcohol biosynthetic process	5/478	17/4436	0.029368	0.999983	0.999983	LPCAT3/MVD/FDPS/TM7SF2/HMGCS2	5	Organismal Systems	Nervous system	bta04722	Neurotrophin signaling pathway	12/662	125/10759	0.0830198	0.453931	0.401709	ARHGDIG/MAPKAPK2/SH2B2/CALM3/IKBKB/ZNF274/PSEN2/SHC2/LOC526769/MAP3K5/NTF4/ARHGDIB	12
BP	GO:0005996	monosaccharide metabolic process	13/478	69/4436	0.0304763	0.999983	0.999983	ENO1/MDH2/FUOM/LCMT1/GALK1/HK1/GAPDH/AKR1A1/PGP/ZNF692/MPI/DCXR/ADIPOQ	13	Metabolism	Amino acid metabolism	bta00330	Arginine and proline metabolism	6/662	51/10759	0.0914107	0.477877	0.4229	SRM/GAMT/CNDP2/PRODH/CKB/NOS3	6
BP	GO:0002768	immune response-regulating cell surface receptor signaling pathway	9/478	42/4436	0.0317345	0.999983	0.999983	TMEM126A/ECSIT/WDFY1/PHPT1/EIF2B2/EIF2B4/TYROBP/LY96/NFKBIZ	9	Organismal Systems	Digestive system	bta04975	Fat digestion and absorption	6/662	51/10759	0.0914107	0.477877	0.4229	PLA2G12A/ABCG8/SLC27A1/CLPS/AGPAT2/PLA2G1B	6
BP	GO:0007007	inner mitochondrial membrane organization	4/478	12/4436	0.0325928	0.999983	0.999983	TIMM22/TRMT10B/UQCC3/SAMM50	4	Environmental Information Processing	Signal transduction	bta04066	HIF-1 signaling pathway	11/662	114/10759	0.0916284	0.477877	0.4229	ENO1/LDHB/HK1/ALDOC/RPS6/GAPDH/LDHA/ENO3/RPS6KB2/PFKM/NOS3	11
BP	GO:0032147	activation of protein kinase activity	4/478	12/4436	0.0325928	0.999983	0.999983	PHB2/ITGB1BP1/MT3/LEP	4	Organismal Systems	Endocrine system	bta04910	Insulin signaling pathway	13/662	141/10759	0.0936551	0.481046	0.425705	HK1/RPS6/SH2B2/CALM3/IKBKB/PRKAG1/TRIP10/PYGB/PYGM/PCK2/SHC2/RPS6KB2/INPP5A	13
BP	GO:0044458	motile cilium assembly	4/478	12/4436	0.0325928	0.999983	0.999983	VDAC3/ENKD1/KLC3/DRC7	4	Metabolism	Metabolism of cofactors and vitamins	bta00760	Nicotinate and nicotinamide metabolism	5/662	40/10759	0.0968492	0.490028	0.433653	NMRK2/SIRT2/SIRT4/NT5M/NAPRT	5
BP	GO:0051180	vitamin transport	4/478	12/4436	0.0325928	0.999983	0.999983	SLC2A8/CD320/SLC25A19/SLC44A4	4	Metabolism	Carbohydrate metabolism	bta00030	Pentose phosphate pathway	4/662	29/10759	0.0996767	0.496918	0.43975	TKT/ALDOC/PRPS1L1/PFKM	4
BP	GO:2000573	positive regulation of DNA biosynthetic process	4/478	12/4436	0.0325928	0.999983	0.999983	RFC3/CCT3/WRAP53/RFC2	4	Metabolism	Lipid metabolism	bta00592	alpha-Linolenic acid metabolism	4/662	30/10759	0.109716	0.539037	0.477024	ACAA1/PLA2G12A/ACOX3/PLA2G1B	4
BP	GO:0050790	regulation of catalytic activity	23/478	144/4436	0.0331478	0.999983	0.999983	FAM162A/ECSIT/ATP5IF1/RGS10/PHB2/ITGB1BP1/RFC3/MT3/MAD2L2/PRKRIP1/ARL2/RCN3/RACK1/WRAP53/TBC1D2/SIRT4/RFC2/CARTPT/PLIN5/NOS3/LEP/GUCA1A/ADIPOQ	23	Metabolism	Nucleotide metabolism	bta00230	Purine metabolism	12/662	133/10759	0.117313	0.568128	0.502768	ADSL/NUDT16/ADA/GUK1/PDE6A/FHIT/ENTPD6/HDDC3/NT5M/URAH/GMPR/PRPS1L1	12
BP	GO:0034470	ncRNA processing	17/478	99/4436	0.0338499	0.999983	0.999983	TARBP2/EXOSC4/DDX56/NUDT16/RPL26/RPUSD4/WDR74/GTF2H5/RPS6/METTL18/POP5/TUT1/GON7/DIMT1/SARS1/SUV39H1/METTL25B	17	Genetic Information Processing	Translation	bta03008	Ribosome biogenesis in eukaryotes	11/662	120/10759	0.119833	0.568814	0.503375	EIF6/IMP4/NHP2/EMG1/FBL/TBL3/NXF1/NOP10/POP5/RCL1/GNL3	11
BP	GO:0032094	response to food	5/478	18/4436	0.0371729	0.999983	0.999983	MT3/GAST/SCNN1B/CARTPT/LEP	5	Metabolism	Glycan biosynthesis and metabolism	bta00541	Biosynthesis of various nucleotide sugars	3/662	20/10759	0.121457	0.568814	0.503375	GFUS/CYB5R1/UAP1L1	3
BP	GO:0044093	positive regulation of molecular function	21/478	131/4436	0.0392244	0.999983	0.999983	FAM162A/DDRGK1/FANK1/RGS10/PHB2/ITGB1BP1/RFC3/MT3/RCN3/RACK1/WRAP53/TBC1D2/IL18/RFC2/SYNGR3/CARTPT/PLIN5/NOS3/LEP/GUCA1A/ADIPOQ	21	Metabolism	Energy metabolism	bta00920	Sulfur metabolism	2/662	10/10759	0.122586	0.568814	0.503375	BPNT1/MPST	2
BP	GO:0006261	DNA-templated DNA replication	8/478	37/4436	0.0397772	0.999983	0.999983	SSBP1/RFC3/SMARCAL1/RTF2/ZPR1/CENPX/RFC2/ENDOG	8	Organismal Systems	Nervous system	bta04721	Synaptic vesicle cycle	8/662	81/10759	0.124166	0.568814	0.503375	CLTA/ATP6V1E1/TCIRG1/ATP6V1F/SLC6A4/NAPA/AP2S1/ATP6V1D	8
BP	GO:1902652	secondary alcohol metabolic process	8/478	37/4436	0.0397772	0.999983	0.999983	LPCAT3/IDH3G/MVD/FDPS/TM7SF2/HMGCS2/IDH2/LIPC	8	Genetic Information Processing	Replication and repair	bta03410	Base excision repair	5/662	44/10759	0.131514	0.594444	0.526056	APTX/RFC3/POLD2/POLL/RFC2	5
BP	GO:0007281	germ cell development	13/478	72/4436	0.0415674	0.999983	0.999983	CCDC42/VDAC3/KLC3/DRC7/RPS6/ZP3/ERCC1/TBC1D20/PRMT7/BSP1/BSP3/ROPN1/SPACDR	13	Metabolism	Amino acid metabolism	bta00220	Arginine biosynthesis	3/662	21/10759	0.135566	0.600501	0.531417	ASL/ACY1/NOS3	3
BP	GO:0006096	glycolytic process	7/478	31/4436	0.0428889	0.999983	0.999983	EIF6/ENO1/GALK1/HK1/ARL2/GAPDH/ENO3	7	Metabolism	Glycan biosynthesis and metabolism	bta00510	N-Glycan biosynthesis	6/662	57/10759	0.136397	0.600501	0.531417	ALG8/B4GALT2/LOC107132045/ALG12/MAN1B1/ALG10	6
BP	GO:0002711	positive regulation of T cell mediated immunity	4/478	13/4436	0.0431793	0.999983	0.999983	FADD/ZP3/IL18/MR1	4	Metabolism	Amino acid metabolism	bta00340	Histidine metabolism	3/662	22/10759	0.150204	0.638481	0.565027	UROC1/CNDP2/ALDH3B1	3
BP	GO:0019362	pyridine nucleotide metabolic process	4/478	13/4436	0.0431793	0.999983	0.999983	NAXE/MDH1/NAXD/HAAO	4	Organismal Systems	Excretory system	bta04964	Proximal tubule bicarbonate reclamation	3/662	22/10759	0.150204	0.638481	0.565027	MDH1/SLC9A3/PCK2	3
BP	GO:0042255	ribosome assembly	4/478	13/4436	0.0431793	0.999983	0.999983	EIF6/RPL38/MRPS2/RRS1	4	Genetic Information Processing	Transcription	bta03022	Basal transcription factors	5/662	46/10759	0.150674	0.638481	0.565027	GTF2F1/GTF2H5/TBPL2/GTF2H2/TAF6L	5
BP	GO:0046496	nicotinamide nucleotide metabolic process	4/478	13/4436	0.0431793	0.999983	0.999983	NAXE/MDH1/NAXD/HAAO	4	Metabolism	Glycan biosynthesis and metabolism	bta00513	Various types of N-glycan biosynthesis	5/662	47/10759	0.160669	0.672431	0.595072	B4GALT2/LOC107132045/ALG12/MAN1B1/HEXD	5
BP	GO:0070373	negative regulation of ERK1 and ERK2 cascade	4/478	13/4436	0.0431793	0.999983	0.999983	ITGB1BP1/DUSP29/PIN1/ADIPOQ	4	Metabolism	Glycan biosynthesis and metabolism	bta00511	Other glycan degradation	3/662	23/10759	0.165317	0.683444	0.604818	MAN2C1/HEXD/AGA	3
BP	GO:0002181	cytoplasmic translation	8/478	38/4436	0.0458342	0.999983	0.999983	RPL38/RPL10A/EIF3G/RPLP2/RPL18/EIF3D/RPS6/SARS1	8	Human Diseases	Infectious disease: viral	bta05171	Coronavirus disease - COVID-19	24/662	318/10759	0.174317	0.711971	0.630063	RPL38/RPL10A/RPL26/RPS4Y1/RPL36AL/RPS3A/RPLP2/RPL18/RPS4X/FAU/RPS15A/RPL34/RPS6/RPL7/IKBKB/C5/VWF/C8G/MASP2/LOC107132672/C1QA/C8A/OAS2/LOC619131	24
BP	GO:0002220	innate immune response activating cell surface receptor signaling pathway	5/478	19/4436	0.0461335	0.999983	0.999983	TMEM126A/ECSIT/WDFY1/TYROBP/LY96	5	Cellular Processes	Cell growth and death	bta04216	Ferroptosis	5/662	49/10759	0.181426	0.732184	0.647951	GPX4/LPCAT3/VDAC3/ACSL6/STEAP3	5
BP	GO:0032008	positive regulation of TOR signaling	5/478	19/4436	0.0461335	0.999983	0.999983	LAMTOR4/LAMTOR2/MLST8/PIH1D1/LEP	5	Human Diseases	Immune disease	bta05323	Rheumatoid arthritis	9/662	104/10759	0.189626	0.756274	0.669269	ATP6V1E1/TCIRG1/ATP6V1F/IL18/ATP6V1D/BOLA-DMB/TNFSF13/CD28/TGFB3	9
BP	GO:0007286	spermatid development	9/478	45/4436	0.0473068	0.999983	0.999983	CCDC42/VDAC3/KLC3/DRC7/TBC1D20/BSP1/BSP3/ROPN1/SPACDR	9	Organismal Systems	Immune system	bta04621	NOD-like receptor signaling pathway	16/662	206/10759	0.200161	0.789008	0.698237	VDAC3/FADD/SHARPIN/MEFV/PSTPIP1/IKBKB/TXN2/IRF7/IL18/RNF31/RBCK1/PKN1/NLRX1/TRPV2/CASP4/OAS2	16
BP	GO:0048515	spermatid differentiation	9/478	45/4436	0.0473068	0.999983	0.999983	CCDC42/VDAC3/KLC3/DRC7/TBC1D20/BSP1/BSP3/ROPN1/SPACDR	9	Cellular Processes	Cell growth and death	bta04210	Apoptosis	12/662	149/10759	0.206282	0.803787	0.711316	TUBA1B/FADD/BID/IKBKB/LOC100295712/PIDD1/LMNA/NOL3/ENDOG/TUBA4A/MAP3K5/TUBA8	12
BP	GO:0046651	lymphocyte proliferation	11/478	59/4436	0.0475543	0.999983	0.999983	PRDX2/IRF1/FADD/MZB1/RPS6/CD320/ZP3/IL18/LEP/NFKBIZ/CD28	11	Cellular Processes	Transport and catabolism	bta04145	Phagosome	13/662	166/10759	0.221999	0.855199	0.756813	TUBB4B/ATP6V1E1/TUBA1B/TCIRG1/ATP6V1F/LOC100295712/HGS/TUBB6/ATP6V1D/TUBA4A/BOLA-DMB/TUBA8/CL46	13
BP	GO:0032943	mononuclear cell proliferation	11/478	60/4436	0.0528368	0.999983	0.999983	PRDX2/IRF1/FADD/MZB1/RPS6/CD320/ZP3/IL18/LEP/NFKBIZ/CD28	11	Organismal Systems	Digestive system	bta04977	Vitamin digestion and absorption	3/662	27/10759	0.229494	0.874142	0.773577	SLC19A1/AMN/MMACHC	3
BP	GO:0042180	cellular ketone metabolic process	11/478	60/4436	0.0528368	0.999983	0.999983	EIF6/HAGH/COQ6/COQ4/AKR1A1/SIRT4/COQ3/SCNN1B/PLIN5/LEP/ADIPOQ	11	Human Diseases	Endocrine and metabolic disease	bta04931	Insulin resistance	9/662	110/10759	0.235358	0.886514	0.784526	IKBKB/PRKAG1/PYGB/SLC27A1/PYGM/PCK2/RPS6KB2/LOC526769/NOS3	9
BP	GO:0006396	RNA processing	33/478	232/4436	0.0553169	0.999983	0.999983	SNRNP25/TARBP2/EXOSC4/DDX56/NUDT16/RPL26/CTNNBL1/RPUSD4/WDR74/GTF2H5/ZMAT5/TBRG4/PRKRIP1/TSSC4/RPS6/METTL18/DDX39B/POP5/ZPR1/TUT1/YJU2B/LSM3/GON7/DIMT1/SCNM1/SARS1/SUV39H1/HSF1/THOC5/RBMXL2/RBM48/PRMT7/METTL25B	33	Human Diseases	Immune disease	bta05340	Primary immunodeficiency	4/662	41/10759	0.243675	0.907279	0.802902	ADA/ORAI1/TNFRSF13C/LCK	4
BP	GO:0008299	isoprenoid biosynthetic process	4/478	14/4436	0.0554669	0.999983	0.999983	MVK/MVD/FDPS/GGPS1	4	Organismal Systems	Sensory system	bta04744	Phototransduction	3/662	28/10759	0.246223	0.907279	0.802902	PDE6A/CALM3/GUCA1A	3
BP	GO:0034142	toll-like receptor 4 signaling pathway	4/478	14/4436	0.0554669	0.999983	0.999983	TMEM126A/ECSIT/WDFY1/LY96	4	Human Diseases	Immune disease	bta05322	Systemic lupus erythematosus	15/662	200/10759	0.249536	0.909599	0.804955	H2AL3/H4C1/LOC100847716/C5/H4C8/H2BC9/H2AL1Q/BOLA-DMB/C8G/LOC100301024/LOC505658/C1QA/H4C7/CD28/C8A	15
BP	GO:0070227	lymphocyte apoptotic process	4/478	14/4436	0.0554669	0.999983	0.999983	FADD/NOC2L/RPS6/NFKBIZ	4	Human Diseases	Cancer: overview	bta05230	Central carbon metabolism in cancer	6/662	70/10759	0.260315	0.929965	0.822978	LDHB/HK1/SCO2/LDHA/IDH2/PFKM	6
BP	GO:1901661	quinone metabolic process	4/478	14/4436	0.0554669	0.999983	0.999983	COQ6/COQ4/AKR1A1/COQ3	4	Organismal Systems	Immune system	bta04672	Intestinal immune network for IgA production	5/662	56/10759	0.26061	0.929965	0.822978	MADCAM1/BOLA-DMB/TNFSF13/CD28/TNFRSF13C	5
BP	GO:0001909	leukocyte mediated cytotoxicity	5/478	20/4436	0.0562682	0.999983	0.999983	FADD/IL18/MR1/SCNN1B/LEP	5	Human Diseases	Cancer: overview	bta05203	Viral carcinogenesis	18/662	250/10759	0.277875	0.974049	0.86199	H4C1/LOC100847716/VDAC3/PSMC1/MAD1L1/MAPKAPK2/TBPL2/GTF2H2/HDAC10/HDAC11/NFKB2/H4C8/MRPS18B/IRF7/H2BC9/LOC100301024/HDAC4/H4C7	18
BP	GO:0043087	regulation of GTPase activity	5/478	20/4436	0.0562682	0.999983	0.999983	RGS10/ITGB1BP1/ARL2/RACK1/TBC1D2	5	Metabolism	Lipid metabolism	bta01040	Biosynthesis of unsaturated fatty acids	3/662	30/10759	0.280179	0.974049	0.86199	ACAA1/ELOVL1/ACOX3	3
BP	GO:0007283	spermatogenesis	19/478	121/4436	0.0576016	0.999983	0.999983	GPX4/CCDC42/VDAC3/KLC3/PAIP2/GTSF1/MEA1/DRC7/PAFAH1B3/DPCD/GAMT/ERCC1/TBC1D20/CCIN/IFT20/BSP1/BSP3/ROPN1/SPACDR	19	Metabolism	Metabolism of cofactors and vitamins	bta00730	Thiamine metabolism	2/662	17/10759	0.281583	0.974049	0.86199	THTPA/ACP1	2
BP	GO:0031929	TOR signaling	8/478	40/4436	0.0596836	0.999983	0.999983	LAMTOR4/LAMTOR2/MLST8/RPS6/NPRL2/PIH1D1/ENDOG/LEP	8	Metabolism	Lipid metabolism	bta00590	Arachidonic acid metabolism	7/662	87/10759	0.287311	0.983821	0.870638	GPX4/CBR3/PLA2G12A/PTGR2/GGT5/DCXR/PLA2G1B	7
BP	GO:0061136	regulation of proteasomal protein catabolic process	8/478	40/4436	0.0596836	0.999983	0.999983	ALAD/DDRGK1/PSMF1/PSMC5/PSMC2/FHIT/RACK1/RHBDF1	8	Metabolism	Glycan biosynthesis and metabolism	bta00563	Glycosylphosphatidylinositol (GPI)-anchor biosynthesis	3/662	31/10759	0.297321	0.986838	0.873308	PIGC/PIGQ/B3GALT4	3
BP	GO:0045860	positive regulation of protein kinase activity	6/478	27/4436	0.0631245	0.999983	0.999983	PHB2/ITGB1BP1/MT3/CARTPT/LEP/ADIPOQ	6	Organismal Systems	Endocrine system	bta04922	Glucagon signaling pathway	8/662	103/10759	0.300007	0.986838	0.873308	LDHB/CALM3/LDHA/PRKAG1/PYGB/PYGM/PCK2/PFKM	8
BP	GO:0002456	T cell mediated immunity	5/478	21/4436	0.0675796	0.999983	0.999983	FADD/ZP3/IL18/MR1/NFKBIZ	5	Human Diseases	Cardiovascular disease	bta05410	Hypertrophic cardiomyopathy	8/662	103/10759	0.300007	0.986838	0.873308	PRKAG1/LMNA/CACNA1F/MYH6/DES/ITGA7/TGFB3/MYH7	8
BP	GO:0070661	leukocyte proliferation	12/478	70/4436	0.0685105	0.999983	0.999983	PRDX2/IRF1/FADD/MZB1/RPS6/CD320/ZP3/IL18/IL34/LEP/NFKBIZ/CD28	12	Metabolism	Lipid metabolism	bta00061	Fatty acid biosynthesis	2/662	18/10759	0.304902	0.986838	0.873308	ACSL6/ACSBG1	2
BP	GO:0006767	water-soluble vitamin metabolic process	4/478	15/4436	0.0694293	0.999983	0.999983	THTPA/AKR1A1/MMACHC/SLC25A19	4			bta04980	Cobalamin transport and metabolism	2/662	18/10759	0.304902	0.986838	0.873308	CD320/MMACHC	2
BP	GO:0048709	oligodendrocyte differentiation	4/478	15/4436	0.0694293	0.999983	0.999983	EIF2B2/EIF2B4/IL34/TMEM98	4			bta04382	Cornified envelope formation	15/662	209/10759	0.305658	0.986838	0.873308	PPL/KRT19/ELOVL1/CLDN18/KRT33A/SLC27A1/LOC507527/KRT4/SPTLC3/PADI1/KRT74/KRT7/CLDN5/KRT3/KRT42	15
BP	GO:0048232	male gamete generation	19/478	124/4436	0.0704962	0.999983	0.999983	GPX4/CCDC42/VDAC3/KLC3/PAIP2/GTSF1/MEA1/DRC7/PAFAH1B3/DPCD/GAMT/ERCC1/TBC1D20/CCIN/IFT20/BSP1/BSP3/ROPN1/SPACDR	19	Metabolism	Nucleotide metabolism	bta00240	Pyrimidine metabolism	5/662	60/10759	0.309002	0.988223	0.874534	UCK2/DTYMK/CDA/ENTPD6/NT5M	5
BP	GO:0019318	hexose metabolic process	11/478	63/4436	0.0709925	0.999983	0.999983	ENO1/MDH2/FUOM/LCMT1/GALK1/HK1/GAPDH/PGP/ZNF692/MPI/ADIPOQ	11	Cellular Processes	Cellular community - eukaryotes	bta04530	Tight junction	13/662	180/10759	0.315309	0.993945	0.879598	ARPC5L/TUBA1B/ARPC4/LOC100295712/MYL6B/PRKAG1/PARD6A/CLDN18/TJP3/TUBA4A/MAP3K5/CLDN5/TUBA8	13
BP	GO:0062012	regulation of small molecule metabolic process	12/478	71/4436	0.0747982	0.999983	0.999983	EIF6/LPCAT3/LCMT1/ARL2/PGP/SIRT4/ZNF692/PLIN5/NOS3/LEP/GUCA1A/ADIPOQ	12	Environmental Information Processing	Signal transduction	bta04150	mTOR signaling pathway	12/662	165/10759	0.316655	0.993945	0.879598	LAMTOR4/ATP6V1E1/ATP6V1F/LAMTOR2/MLST8/RPS6/IKBKB/NPRL2/ATP6V1D/PRR5/TELO2/RPS6KB2	12
BP	GO:0016125	sterol metabolic process	7/478	35/4436	0.0756576	0.999983	0.999983	LPCAT3/MVD/FDPS/CYB5R1/TM7SF2/HMGCS2/LIPC	7	Human Diseases	Infectious disease: bacterial	bta05100	Bacterial invasion of epithelial cells	6/662	76/10759	0.32532	0.999928	0.884892	CLTA/ARPC5L/ARPC4/MAD2L2/SHC2/ELMO3	6
BP	GO:0030258	lipid modification	7/478	35/4436	0.0756576	0.999983	0.999983	ACAA2/ECHS1/GCDH/SIRT4/HADHB/PLIN5/ADIPOQ	7	Metabolism	Carbohydrate metabolism	bta00500	Starch and sucrose metabolism	3/662	33/10759	0.331738	0.999928	0.884892	HK1/PYGB/PYGM	3
BP	GO:0032006	regulation of TOR signaling	7/478	35/4436	0.0756576	0.999983	0.999983	LAMTOR4/LAMTOR2/MLST8/NPRL2/PIH1D1/ENDOG/LEP	7	Organismal Systems	Immune system	bta04610	Complement and coagulation cascades	7/662	93/10759	0.347457	0.999928	0.884892	C5/VWF/PLG/C8G/MASP2/C1QA/C8A	7
BP	GO:0019217	regulation of fatty acid metabolic process	5/478	22/4436	0.0800555	0.999983	0.999983	EIF6/SIRT4/PLIN5/LEP/ADIPOQ	5	Genetic Information Processing	Folding, sorting and degradation	bta04130	SNARE interactions in vesicular transport	3/662	34/10759	0.348941	0.999928	0.884892	USE1/VTI1B/BNIP1	3
BP	GO:0000002	mitochondrial genome maintenance	3/478	10/4436	0.083949	0.999983	0.999983	SSBP1/MPV17/ENDOG	3	Metabolism	Amino acid metabolism	bta00360	Phenylalanine metabolism	2/662	20/10759	0.351033	0.999928	0.884892	IL4I1/ALDH3B1	2
BP	GO:0002260	lymphocyte homeostasis	3/478	10/4436	0.083949	0.999983	0.999983	PRDX2/FADD/RPS6	3	Organismal Systems	Excretory system	bta04962	Vasopressin-regulated water reabsorption	4/662	49/10759	0.356129	0.999928	0.884892	ARHGDIG/LOC101902172/DYNLL1/ARHGDIB	4
BP	GO:0006278	RNA-templated DNA biosynthetic process	3/478	10/4436	0.083949	0.999983	0.999983	NHP2/CCT3/WRAP53	3	Organismal Systems	Immune system	bta04623	Cytosolic DNA-sensing pathway	7/662	94/10759	0.357644	0.999928	0.884892	POLR2L/FADD/MEFV/IKBKB/POLR3H/IRF7/IL18	7
BP	GO:0006406	mRNA export from nucleus	3/478	10/4436	0.083949	0.999983	0.999983	NXF1/SEM1/DDX39B	3	Cellular Processes	Transport and catabolism	bta04137	Mitophagy - animal	8/662	110/10759	0.365412	0.999928	0.884892	RHOT2/PHB2/PINK1/TFEB/SAMM50/MTX1/TBC1D17/NLRX1	8
BP	GO:0007004	telomere maintenance via telomerase	3/478	10/4436	0.083949	0.999983	0.999983	NHP2/CCT3/WRAP53	3	Metabolism	Glycan biosynthesis and metabolism	bta00512	Mucin type O-glycan biosynthesis	3/662	35/10759	0.366096	0.999928	0.884892	GALNT7/ST6GALNAC4/ST6GALNAC1	3
BP	GO:0032095	regulation of response to food	3/478	10/4436	0.083949	0.999983	0.999983	MT3/CARTPT/LEP	3	Human Diseases	Cancer: overview	bta05235	PD-L1 expression and PD-1 checkpoint pathway in cancer	7/662	95/10759	0.367857	0.999928	0.884892	MAP2K6/IKBKB/PTPN6/RPS6KB2/LOC526769/CD28/LCK	7
BP	GO:0032784	regulation of DNA-templated transcription elongation	3/478	10/4436	0.083949	0.999983	0.999983	NELFE/GTF2F1/DDX39B	3	Human Diseases	Endocrine and metabolic disease	bta04936	Alcoholic liver disease	11/662	158/10759	0.380702	0.999928	0.884892	FADD/MAP2K6/IKBKB/PRKAG1/C5/LY96/MAP3K5/ACOX3/C1QA/ADIPOQ/MLYCD	11
BP	GO:0034205	amyloid-beta formation	3/478	10/4436	0.083949	0.999983	0.999983	PIN1/PSEN2/BACE1	3	Human Diseases	Infectious disease: bacterial	bta05150	Staphylococcus aureus infection	8/662	112/10759	0.38439	0.999928	0.884892	KRT19/C5/PLG/KRT33A/BOLA-DMB/MASP2/C1QA/KRT42	8
BP	GO:0042088	T-helper 1 type immune response	3/478	10/4436	0.083949	0.999983	0.999983	IL18/NFKBIZ/TMEM98	3	Organismal Systems	Digestive system	bta04979	Cholesterol metabolism	4/662	51/10759	0.384623	0.999928	0.884892	VDAC3/ABCG8/ANGPTL8/LIPC	4
BP	GO:0043393	regulation of protein binding	3/478	10/4436	0.083949	0.999983	0.999983	ITGB1BP1/GTF2F1/ADIPOQ	3	Human Diseases	Infectious disease: viral	bta05169	Epstein-Barr virus infection	16/662	237/10759	0.387262	0.999928	0.884892	PSMD6/FADD/PSMC1/PSMD8/BID/MAP2K6/PSMC5/SEM1/PSMC2/IKBKB/LOC101907965/NFKB2/DDB2/IRF7/BOLA-DMB/OAS2	16
BP	GO:0051646	mitochondrion localization	4/478	16/4436	0.085011	0.999983	0.999983	RHOT2/HSBP1/MSTO1/PLIN5	4	Human Diseases	Drug resistance: antineoplastic	bta01524	Platinum drug resistance	6/662	82/10759	0.392201	0.999928	0.884892	MLH1/FADD/BID/ERCC1/MAP3K5/GSTO2	6
BP	GO:0140895	cell surface toll-like receptor signaling pathway	4/478	16/4436	0.085011	0.999983	0.999983	TMEM126A/ECSIT/WDFY1/LY96	4	Organismal Systems	Immune system	bta04622	RIG-I-like receptor signaling pathway	8/662	113/10759	0.393898	0.999928	0.884892	DHX58/FADD/IKBKB/PIN1/SIKE1/IRF7/LOC526787/NLRX1	8
BP	GO:0005975	carbohydrate metabolic process	22/478	151/4436	0.0851665	0.999983	0.999983	EIF6/ENO1/MDH2/FUOM/NAGK/LCMT1/GALK1/HK1/ARL2/GAPDH/AKR1A1/PGP/ZNF692/ENO3/PHLDA2/HEXD/PYGM/MPI/AMDHD2/DCXR/IDH2/ADIPOQ	22	Environmental Information Processing	Signal transduction	bta04064	NF-kappa B signaling pathway	8/662	114/10759	0.403412	0.999928	0.884892	IKBKB/PIDD1/NFKB2/LOC526787/LY96/CARD11/TNFRSF13C/LCK	8
BP	GO:0030217	T cell differentiation	10/478	58/4436	0.0885858	0.999983	0.999983	PRDX2/IRF1/FADD/XBP1/RPS6/IL18/MR1/LEP/NFKBIZ/TMEM98	10	Metabolism	Lipid metabolism	bta00561	Glycerolipid metabolism	5/662	68/10759	0.408237	0.999928	0.884892	AKR1A1/GPAT2/GK2/AGPAT2/LIPC	5
BP	GO:0006354	DNA-templated transcription elongation	5/478	23/4436	0.0936698	0.999983	0.999983	NELFE/GTF2F1/GTF2H5/DDX39B/ELL3	5	Metabolism	Xenobiotics biodegradation and metabolism	bta00980	Metabolism of xenobiotics by cytochrome P450	5/662	68/10759	0.408237	0.999928	0.884892	CBR3/GSTK1/DCXR/GSTO2/ALDH3B1	5
BP	GO:0006090	pyruvate metabolic process	7/478	37/4436	0.0963482	0.999983	0.999983	EIF6/ENO1/GALK1/HK1/ARL2/GAPDH/ENO3	7	Metabolism	Amino acid metabolism	bta00350	Tyrosine metabolism	3/662	38/10759	0.416979	0.999928	0.884892	GSTZ1/IL4I1/ALDH3B1	3
BP	GO:0006109	regulation of carbohydrate metabolic process	7/478	37/4436	0.0963482	0.999983	0.999983	EIF6/LCMT1/ARL2/PGP/ZNF692/PHLDA2/ADIPOQ	7	Metabolism	Glycan biosynthesis and metabolism	bta00531	Glycosaminoglycan degradation	2/662	23/10759	0.418041	0.999928	0.884892	HGSNAT/HYAL3	2
BP	GO:0007006	mitochondrial membrane organization	7/478	37/4436	0.0963482	0.999983	0.999983	TIMM22/RHOT2/ACAA2/TRMT10B/UQCC3/SAMM50/THEM4	7	Metabolism	Metabolism of cofactors and vitamins	bta00770	Pantothenate and CoA biosynthesis	2/662	23/10759	0.418041	0.999928	0.884892	PPCDC/COASY	2
BP	GO:0046165	alcohol biosynthetic process	6/478	30/4436	0.0965067	0.999983	0.999983	LPCAT3/MVD/FDPS/PGP/TM7SF2/HMGCS2	6	Human Diseases	Substance dependence	bta05034	Alcoholism	16/662	243/10759	0.426638	0.999928	0.884892	H2AL3/H4C1/LOC100847716/CALM3/HDAC10/HDAC11/GRIN3B/H4C8/H2BC9/H2AL1Q/SHC2/SLC29A3/LOC100301024/GRIN3A/HDAC4/H4C7	16
BP	GO:0065009	regulation of molecular function	29/478	211/4436	0.0976413	0.999983	0.999983	FAM162A/DDRGK1/ECSIT/ATP5IF1/FANK1/RGS10/PHB2/ITGB1BP1/RFC3/GTF2F1/MT3/MAD2L2/BRMS1/PRKRIP1/ARL2/RCN3/RACK1/WRAP53/TBC1D2/SIRT4/IL18/RFC2/SYNGR3/CARTPT/PLIN5/NOS3/LEP/GUCA1A/ADIPOQ	29	Metabolism	Glycan biosynthesis and metabolism	bta00534	Glycosaminoglycan biosynthesis - heparan sulfate / heparin	2/662	24/10759	0.439603	0.999928	0.884892	HS3ST2/B3GALT6	2
BP	GO:0051338	regulation of transferase activity	11/478	67/4436	0.100766	0.999983	0.999983	PHB2/ITGB1BP1/RFC3/MT3/MAD2L2/PRKRIP1/WRAP53/RFC2/CARTPT/LEP/ADIPOQ	11	Metabolism	Metabolism of cofactors and vitamins	bta00785	Lipoic acid metabolism	2/662	24/10759	0.439603	0.999928	0.884892	LIPT1/AMT	2
BP	GO:0002752	cell surface pattern recognition receptor signaling pathway	4/478	17/4436	0.102132	0.999983	0.999983	TMEM126A/ECSIT/WDFY1/LY96	4	Metabolism	Lipid metabolism	bta00565	Ether lipid metabolism	4/662	56/10759	0.454883	0.999928	0.884892	PLA2G12A/PAFAH1B3/TMEM86B/PLA2G1B	4
BP	GO:0072524	pyridine-containing compound metabolic process	4/478	17/4436	0.102132	0.999983	0.999983	NAXE/MDH1/NAXD/HAAO	4	Organismal Systems	Endocrine system	bta04924	Renin secretion	5/662	73/10759	0.469557	0.999928	0.884892	CALM3/ORAI1/CACNA1F/EDN3/ADORA1	5
BP	GO:0016052	carbohydrate catabolic process	8/478	45/4436	0.104763	0.999983	0.999983	EIF6/ENO1/GALK1/HK1/ARL2/GAPDH/ENO3/PYGM	8	Genetic Information Processing	Folding, sorting and degradation	bta04122	Sulfur relay system	1/662	10/10759	0.470232	0.999928	0.884892	MPST	1
BP	GO:0042098	T cell proliferation	8/478	45/4436	0.104763	0.999983	0.999983	PRDX2/IRF1/FADD/RPS6/ZP3/IL18/LEP/CD28	8	Cellular Processes	Transport and catabolism	bta04144	Endocytosis	16/662	250/10759	0.472646	0.999928	0.884892	CYTH2/CLTA/ARPC5L/ARPC4/MVB12A/CHMP1A/CHMP2A/EHD1/VPS37D/HGS/AP2S1/PARD6A/ARAP1/VPS29/GRK4/EHD3	16
BP	GO:0043086	negative regulation of catalytic activity	8/478	45/4436	0.104763	0.999983	0.999983	ATP5IF1/ITGB1BP1/MT3/MAD2L2/PRKRIP1/ARL2/PLIN5/ADIPOQ	8	Organismal Systems	Immune system	bta04625	C-type lectin receptor signaling pathway	7/662	106/10759	0.479932	0.999928	0.884892	IRF1/MAPKAPK2/CALM3/IKBKB/NFKB2/LSP1/LOC526769	7
BP	GO:1903050	regulation of proteolysis involved in protein catabolic process	8/478	45/4436	0.104763	0.999983	0.999983	ALAD/DDRGK1/PSMF1/PSMC5/PSMC2/FHIT/RACK1/RHBDF1	8			bta04517	IgSF CAM signaling	20/662	316/10759	0.48153	0.999928	0.884892	TUBB4B/ARPC5L/TUBA1B/ARPC4/LOC101902172/DYNLL1/LOC100295712/MYL6B/TUBB6/PARD6A/PTPN6/TUBA4A/SLITRK6/CD2/LOC526769/PPFIA3/TUBA8/VAV2/CD28/LCK	20
BP	GO:0000423	mitophagy	3/478	11/4436	0.106542	0.999983	0.999983	PHB2/ARFIP2/ATG4B	3	Organismal Systems	Immune system	bta04613	Neutrophil extracellular trap formation	16/662	252/10759	0.485725	0.999928	0.884892	H2AL3/H4C1/LOC100847716/VDAC3/HDAC10/HDAC11/C5/VWF/H4C8/H2BC9/H2AL1Q/LOC100301024/LOC505658/CASP4/HDAC4/H4C7	16
BP	GO:0048240	sperm capacitation	3/478	11/4436	0.106542	0.999983	0.999983	BSP1/BSP3/ROPN1	3	Cellular Processes	Cell growth and death	bta04217	Necroptosis	12/662	188/10759	0.490831	0.999928	0.884892	H2AL3/VDAC3/FADD/CHMP1A/CHMP2A/BID/SHARPIN/PYGB/RNF31/RBCK1/PYGM/H2AL1Q	12
BP	GO:0055090	acylglycerol homeostasis	3/478	11/4436	0.106542	0.999983	0.999983	XBP1/IL18/LIPC	3	Genetic Information Processing	Information processing in viruses	bta03250	Viral life cycle - HIV-1	5/662	75/10759	0.493552	0.999928	0.884892	NELFE/SMARCB1/PIN1/HGS/ELL3	5
BP	GO:0070328	triglyceride homeostasis	3/478	11/4436	0.106542	0.999983	0.999983	XBP1/IL18/LIPC	3	Metabolism	Lipid metabolism	bta00600	Sphingolipid metabolism	4/662	59/10759	0.495767	0.999928	0.884892	SMPD2/CERS4/SPTLC3/DEGS2	4
BP	GO:0002824	positive regulation of adaptive immune response based on somatic recombination of immune receptors built from immunoglobulin superfamily domains	5/478	24/4436	0.108384	0.999983	0.999983	FADD/ZP3/IL18/MR1/NFKBIZ	5	Metabolism	Lipid metabolism	bta00564	Glycerophospholipid metabolism	7/662	108/10759	0.499867	0.999928	0.884892	LPCAT3/PLA2G12A/PTDSS2/GPAT2/PNPLA7/AGPAT2/PLA2G1B	7
BP	GO:0070663	regulation of leukocyte proliferation	9/478	53/4436	0.110775	0.999983	0.999983	IRF1/FADD/MZB1/CD320/ZP3/IL18/IL34/LEP/CD28	9	Organismal Systems	Endocrine system	bta04614	Renin-angiotensin system	2/662	27/10759	0.501514	0.999928	0.884892	THOP1/LOC505658	2
BP	GO:0006413	translational initiation	7/478	39/4436	0.119849	0.999983	0.999983	EIF6/EIF1AD/EIF3G/PAIP2/EIF3D/EIF2B2/EIF2B4	7	Cellular Processes	Cellular community - eukaryotes	bta04540	Gap junction	6/662	92/10759	0.502399	0.999928	0.884892	TUBB4B/TUBA1B/LOC100295712/TUBB6/TUBA4A/TUBA8	6
BP	GO:0002709	regulation of T cell mediated immunity	4/478	18/4436	0.120692	0.999983	0.999983	FADD/ZP3/IL18/MR1	4	Organismal Systems	Circulatory system	bta04270	Vascular smooth muscle contraction	9/662	142/10759	0.513054	0.999928	0.884892	RAMP2/PLA2G12A/PPP1R12C/CALM3/MYL6B/ADRA1D/CACNA1F/EDN3/PLA2G1B	9
BP	GO:0006479	protein methylation	4/478	18/4436	0.120692	0.999983	0.999983	EEF2KMT/METTL18/PRMT7/NTMT1	4	Environmental Information Processing	Signal transduction	bta04152	AMPK signaling pathway	8/662	126/10759	0.516068	0.999928	0.884892	CIDEA/PRKAG1/PCK2/RPS6KB2/PFKM/LEP/ADIPOQ/MLYCD	8
BP	GO:0008213	protein alkylation	4/478	18/4436	0.120692	0.999983	0.999983	EEF2KMT/METTL18/PRMT7/NTMT1	4	Human Diseases	Cardiovascular disease	bta05414	Dilated cardiomyopathy	7/662	110/10759	0.519552	0.999928	0.884892	LMNA/CACNA1F/MYH6/DES/ITGA7/TGFB3/MYH7	7
BP	GO:0016525	negative regulation of angiogenesis	4/478	18/4436	0.120692	0.999983	0.999983	NAXE/HGS/SARS1/CLDN5	4	Metabolism	Carbohydrate metabolism	bta00562	Inositol phosphate metabolism	5/662	78/10759	0.528754	0.999928	0.884892	IMPA2/PI4KA/MTMR14/INPP5A/PLCH2	5
BP	GO:0051348	negative regulation of transferase activity	4/478	18/4436	0.120692	0.999983	0.999983	ITGB1BP1/MAD2L2/PRKRIP1/ADIPOQ	4	Human Diseases	Infectious disease: bacterial	bta05133	Pertussis	5/662	78/10759	0.528754	0.999928	0.884892	IRF1/CALM3/C5/LY96/C1QA	5
BP	GO:0061077	chaperone-mediated protein folding	4/478	18/4436	0.120692	0.999983	0.999983	FKBP2/FKBP4/CCT3/PPIB	4	Environmental Information Processing	Signal transduction	bta04071	Sphingolipid signaling pathway	8/662	128/10759	0.534241	0.999928	0.884892	SMPD2/BID/CERS4/SPTLC3/ADORA1/MAP3K5/NOS3/DEGS2	8
BP	GO:2000181	negative regulation of blood vessel morphogenesis	4/478	18/4436	0.120692	0.999983	0.999983	NAXE/HGS/SARS1/CLDN5	4	Human Diseases	Cancer: specific types	bta05220	Chronic myeloid leukemia	5/662	79/10759	0.540247	0.999928	0.884892	IKBKB/DDB2/SHC2/LOC526769/TGFB3	5
BP	GO:0033674	positive regulation of kinase activity	6/478	32/4436	0.123074	0.999983	0.999983	PHB2/ITGB1BP1/MT3/CARTPT/LEP/ADIPOQ	6	Environmental Information Processing	Signal transduction	bta04392	Hippo signaling pathway - multiple species	2/662	29/10759	0.540264	0.999928	0.884892	WTIP/FRMD1	2
BP	GO:0002377	immunoglobulin production	5/478	25/4436	0.124148	0.999983	0.999983	PHB2/MZB1/XBP1/ERCC1/NFKBIZ	5	Human Diseases	Endocrine and metabolic disease	bta04930	Type II diabetes mellitus	3/662	47/10759	0.559177	0.999928	0.884892	HK1/IKBKB/ADIPOQ	3
BP	GO:0002821	positive regulation of adaptive immune response	5/478	25/4436	0.124148	0.999983	0.999983	FADD/ZP3/IL18/MR1/NFKBIZ	5	Human Diseases	Infectious disease: viral	bta05164	Influenza A	12/662	198/10759	0.564615	0.999928	0.884892	FADD/BID/NXF1/FDPS/IKBKB/IRF7/IL18/PLG/LOC526787/NLRX1/BOLA-DMB/OAS2	12
BP	GO:0019079	viral genome replication	5/478	25/4436	0.124148	0.999983	0.999983	TARBP2/DDX56/SHFL/PPIB/TBC1D20	5	Environmental Information Processing	Signal transduction	bta04070	Phosphatidylinositol signaling system	6/662	98/10759	0.565093	0.999928	0.884892	PIP4P1/CALM3/IMPA2/PI4KA/MTMR14/INPP5A	6
BP	GO:0038202	TORC1 signaling	5/478	25/4436	0.124148	0.999983	0.999983	LAMTOR4/LAMTOR2/MLST8/NPRL2/PIH1D1	5	Metabolism	Glycan biosynthesis and metabolism	bta00514	Other types of O-glycan biosynthesis	3/662	48/10759	0.573665	0.999928	0.884892	GALNT7/RFNG/B4GALT2	3
BP	GO:0042177	negative regulation of protein catabolic process	5/478	25/4436	0.124148	0.999983	0.999983	ALAD/PSMF1/MAD2L2/PIN1/FHIT	5	Human Diseases	Cardiovascular disease	bta05416	Viral myocarditis	5/662	83/10759	0.584843	0.999928	0.884892	BID/MYH6/BOLA-DMB/CD28/MYH7	5
BP	GO:0032944	regulation of mononuclear cell proliferation	8/478	47/4436	0.12694	0.999983	0.999983	IRF1/FADD/MZB1/CD320/ZP3/IL18/LEP/CD28	8	Metabolism	Glycan biosynthesis and metabolism	bta00533	Glycosaminoglycan biosynthesis - keratan sulfate	1/662	14/10759	0.589186	0.999928	0.884892	B4GALT2	1
BP	GO:0050670	regulation of lymphocyte proliferation	8/478	47/4436	0.12694	0.999983	0.999983	IRF1/FADD/MZB1/CD320/ZP3/IL18/LEP/CD28	8			bta03272	Virion - Hepatitis viruses	3/662	50/10759	0.601733	0.999928	0.884892	CHMP1A/CLDN18/CLDN5	3
BP	GO:0032259	methylation	11/478	70/4436	0.127295	0.999983	0.999983	LCMT1/EEF2KMT/METTL13/METTL18/GAMT/DIMT1/SUV39H1/PRMT7/NTMT1/COQ3/METTL25B	11	Cellular Processes	Transport and catabolism	bta04136	Autophagy - other	2/662	33/10759	0.611312	0.999928	0.884892	MLST8/ATG4B	2
BP	GO:0006066	alcohol metabolic process	14/478	94/4436	0.130142	0.999983	0.999983	LPCAT3/GALK1/IDH3G/MVD/FDPS/THTPA/AKR1A1/PGP/TM7SF2/SCNN1B/HMGCS2/IDH2/LIPC/ALDH3B1	14	Human Diseases	Cardiovascular disease	bta05412	Arrhythmogenic right ventricular cardiomyopathy	5/662	86/10759	0.6167	0.999928	0.884892	LMNA/ACTN2/CACNA1F/DES/ITGA7	5
BP	GO:0001910	regulation of leukocyte mediated cytotoxicity	3/478	12/4436	0.131192	0.999983	0.999983	FADD/MR1/LEP	3	Human Diseases	Immune disease	bta05321	Inflammatory bowel disease	4/662	69/10759	0.62094	0.999928	0.884892	IL18/BOLA-DMB/IL17F/TGFB3	4
BP	GO:0006111	regulation of gluconeogenesis	3/478	12/4436	0.131192	0.999983	0.999983	PGP/ZNF692/ADIPOQ	3	Metabolism	Carbohydrate metabolism	bta00040	Pentose and glucuronate interconversions	2/662	34/10759	0.62771	0.999928	0.884892	AKR1A1/DCXR	2
BP	GO:0006754	ATP biosynthetic process	3/478	12/4436	0.131192	0.999983	0.999983	ATP5F1D/ATP5PD/UQCC3	3	Human Diseases	Infectious disease: bacterial	bta05135	Yersinia infection	9/662	156/10759	0.627819	0.999928	0.884892	ARPC5L/ARPC4/MAP2K6/MEFV/IKBKB/IL18/PKN1/VAV2/LCK	9
BP	GO:0033077	T cell differentiation in thymus	3/478	12/4436	0.131192	0.999983	0.999983	FADD/RPS6/MR1	3	Cellular Processes	Cell growth and death	bta04115	p53 signaling pathway	5/662	88/10759	0.63712	0.999928	0.884892	BID/PIDD1/DDB2/TP53I3/STEAP3	5
BP	GO:0042987	amyloid precursor protein catabolic process	3/478	12/4436	0.131192	0.999983	0.999983	PIN1/PSEN2/BACE1	3	Organismal Systems	Environmental adaptation	bta04710	Circadian rhythm	2/662	36/10759	0.658883	0.999928	0.884892	PRKAG1/BHLHE40	2
BP	GO:0050435	amyloid-beta metabolic process	3/478	12/4436	0.131192	0.999983	0.999983	PIN1/PSEN2/BACE1	3	Metabolism	Lipid metabolism	bta00120	Primary bile acid biosynthesis	1/662	17/10759	0.660541	0.999928	0.884892	ACOT8	1
BP	GO:0002449	lymphocyte mediated immunity	9/478	55/4436	0.131736	0.999983	0.999983	FADD/ZP3/C5/IL18/ERCC1/MR1/LEP/NFKBIZ/C1QA	9	Environmental Information Processing	Signal transduction	bta04020	Calcium signaling pathway	15/662	264/10759	0.663774	0.999928	0.884892	VDAC3/CALM3/TFEB/GRIN3B/ORAI1/MCOLN2/P2RX4/ADRA1D/CACNA1F/SMIM6/HTR5A/GRIN3A/TRHR/NOS3/CHRM1	15
BP	GO:0051345	positive regulation of hydrolase activity	7/478	40/4436	0.132611	0.999983	0.999983	FAM162A/RGS10/PHB2/RCN3/RACK1/TBC1D2/PLIN5	7	Cellular Processes	Cell growth and death	bta04215	Apoptosis - multiple species	2/662	37/10759	0.673668	0.999928	0.884892	FADD/BID	2
BP	GO:0042632	cholesterol homeostasis	4/478	19/4436	0.140574	0.999983	0.999983	XBP1/EHD1/IL18/LIPC	4	Organismal Systems	Excretory system	bta04960	Aldosterone-regulated sodium reabsorption	2/662	37/10759	0.673668	0.999928	0.884892	SCNN1B/NHERF2	2
BP	GO:0050830	defense response to Gram-positive bacterium	4/478	19/4436	0.140574	0.999983	0.999983	IL18/MR1/CASP4/PLA2G1B	4	Human Diseases	Cancer: specific types	bta05210	Colorectal cancer	5/662	92/10759	0.675891	0.999928	0.884892	MLH1/DDB2/APC2/RPS6KB2/TGFB3	5
BP	GO:0050852	T cell receptor signaling pathway	4/478	19/4436	0.140574	0.999983	0.999983	PHPT1/EIF2B2/EIF2B4/NFKBIZ	4	Organismal Systems	Immune system	bta04660	T cell receptor signaling pathway	7/662	128/10759	0.68015	0.999928	0.884892	IKBKB/PTPN6/LOC526769/CARD11/VAV2/CD28/LCK	7
BP	GO:0055092	sterol homeostasis	4/478	19/4436	0.140574	0.999983	0.999983	XBP1/EHD1/IL18/LIPC	4	Metabolism	Glycan biosynthesis and metabolism	bta00603	Glycosphingolipid biosynthesis - globo and isoglobo series	1/662	18/10759	0.681461	0.999928	0.884892	GBGT1	1
BP	GO:0072384	organelle transport along microtubule	4/478	19/4436	0.140574	0.999983	0.999983	RHOT2/AP3S2/HSBP1/BORCS5	4	Organismal Systems	Immune system	bta04662	B cell receptor signaling pathway	5/662	94/10759	0.694212	0.999928	0.884892	LOC100852077/IKBKB/PTPN6/CARD11/VAV2	5
BP	GO:1901343	negative regulation of vasculature development	4/478	19/4436	0.140574	0.999983	0.999983	NAXE/HGS/SARS1/CLDN5	4	Organismal Systems	Digestive system	bta04971	Gastric acid secretion	4/662	76/10759	0.695948	0.999928	0.884892	CALM3/KCNQ1/KCNJ15/GAST	4
BP	GO:0000723	telomere maintenance	5/478	26/4436	0.140902	0.999983	0.999983	NHP2/CCT3/RAD51D/WRAP53/ERCC1	5	Human Diseases	Infectious disease: bacterial	bta05134	Legionellosis	3/662	58/10759	0.701358	0.999928	0.884892	NFKB2/IL18/HSF1	3
BP	GO:0032200	telomere organization	5/478	26/4436	0.140902	0.999983	0.999983	NHP2/CCT3/RAD51D/WRAP53/ERCC1	5	Environmental Information Processing	Signal transduction	bta04350	TGF-beta signaling pathway	6/662	113/10759	0.702595	0.999928	0.884892	BAMBI/TMEM53/LOC537848/TFR2/RPS6KB2/TGFB3	6
BP	GO:0043409	negative regulation of MAPK cascade	5/478	26/4436	0.140902	0.999983	0.999983	ITGB1BP1/DUSP29/PIN1/QARS1/ADIPOQ	5	Human Diseases	Cancer: specific types	bta05212	Pancreatic cancer	4/662	77/10759	0.705745	0.999928	0.884892	IKBKB/DDB2/RPS6KB2/TGFB3	4
BP	GO:0009617	response to bacterium	16/478	112/4436	0.145202	0.999983	0.999983	PRDX2/NAGK/XBP1/SHARPIN/MARCHF2/LEAP2/IL18/MR1/SCNN1B/CLPS/HP/LY96/NFKBIZ/CASP4/PLA2G1B/OAS2	16	Environmental Information Processing	Signal transduction	bta04370	VEGF signaling pathway	3/662	59/10759	0.712372	0.999928	0.884892	MAPKAPK2/SHC2/NOS3	3
BP	GO:0006403	RNA localization	7/478	41/4436	0.146017	0.999983	0.999983	SNUPN/NXF1/SEM1/DDX39B/WRAP53/PIH1D1/HSF1	7	Metabolism	Metabolism of cofactors and vitamins	bta00790	Folate biosynthesis	2/662	40/10759	0.71491	0.999928	0.884892	PTS/TPH2	2
BP	GO:0070665	positive regulation of leukocyte proliferation	7/478	41/4436	0.146017	0.999983	0.999983	FADD/CD320/ZP3/IL18/IL34/LEP/CD28	7	Human Diseases	Substance dependence	bta05033	Nicotine addiction	2/662	40/10759	0.71491	0.999928	0.884892	GRIN3B/GRIN3A	2
BP	GO:0008203	cholesterol metabolic process	6/478	34/4436	0.152822	0.999983	0.999983	LPCAT3/MVD/FDPS/TM7SF2/HMGCS2/LIPC	6	Metabolism	Lipid metabolism	bta00100	Steroid biosynthesis	1/662	20/10759	0.719518	0.999928	0.884892	TM7SF2	1
BP	GO:0006260	DNA replication	10/478	65/4436	0.156469	0.999983	0.999983	CINP/SSBP1/RFC3/SMARCAL1/RTF2/ZPR1/CENPX/GRWD1/RFC2/ENDOG	10	Metabolism	Metabolism of other amino acids	bta00430	Taurine and hypotaurine metabolism	1/662	20/10759	0.719518	0.999928	0.884892	GGT5	1
BP	GO:0006473	protein acetylation	3/478	13/4436	0.157596	0.999983	0.999983	HINT2/NAA10/NAA60	3	Cellular Processes	Transport and catabolism	bta04148	Efferocytosis	9/662	169/10759	0.720069	0.999928	0.884892	HAVCR2/TIMD4/MAPKAPK2/VPS11/PTPN6/LOC101906312/MEGF11/LOC526769/C1QA	9
BP	GO:0032104	regulation of response to extracellular stimulus	3/478	13/4436	0.157596	0.999983	0.999983	MT3/CARTPT/LEP	3	Human Diseases	Cancer: specific types	bta05213	Endometrial cancer	3/662	60/10759	0.72307	0.999928	0.884892	MLH1/DDB2/APC2	3
BP	GO:0032107	regulation of response to nutrient levels	3/478	13/4436	0.157596	0.999983	0.999983	MT3/CARTPT/LEP	3	Environmental Information Processing	Signal transduction	bta04068	FoxO signaling pathway	7/662	135/10759	0.732501	0.999928	0.884892	HOMER3/IKBKB/PRKAG1/DEPP1/PCK2/SGK2/TGFB3	7
BP	GO:0032371	regulation of sterol transport	3/478	13/4436	0.157596	0.999983	0.999983	LPCAT3/NAXE/ADIPOQ	3	Human Diseases	Infectious disease: parasitic	bta05145	Toxoplasmosis	6/662	117/10759	0.733826	0.999928	0.884892	MAP2K6/IKBKB/LAMB2/BOLA-DMB/LY96/TGFB3	6
BP	GO:0032374	regulation of cholesterol transport	3/478	13/4436	0.157596	0.999983	0.999983	LPCAT3/NAXE/ADIPOQ	3	Metabolism	Glycan biosynthesis and metabolism	bta00532	Glycosaminoglycan biosynthesis - chondroitin sulfate / dermatan sulfate	1/662	21/10759	0.736808	0.999928	0.884892	B3GALT6	1
BP	GO:0034103	regulation of tissue remodeling	3/478	13/4436	0.157596	0.999983	0.999983	CLDN18/CARTPT/LEP	3	Human Diseases	Cancer: specific types	bta05222	Small cell lung cancer	5/662	99/10759	0.736852	0.999928	0.884892	IKBKB/FHIT/DDB2/ZBTB17/LAMB2	5
BP	GO:0042181	ketone biosynthetic process	3/478	13/4436	0.157596	0.999983	0.999983	COQ6/COQ4/COQ3	3	Organismal Systems	Immune system	bta04670	Leukocyte transendothelial migration	6/662	118/10759	0.74126	0.999928	0.884892	SIPA1/MYL11/CLDN18/LOC526769/CLDN5/VAV2	6
BP	GO:0042982	amyloid precursor protein metabolic process	3/478	13/4436	0.157596	0.999983	0.999983	PIN1/PSEN2/BACE1	3	Environmental Information Processing	Signal transduction	bta04330	Notch signaling pathway	3/662	62/10759	0.743531	0.999928	0.884892	RFNG/NOTCH4/PSEN2	3
BP	GO:0045806	negative regulation of endocytosis	3/478	13/4436	0.157596	0.999983	0.999983	UNC119/RACK1/ADIPOQ	3	Human Diseases	Infectious disease: viral	bta05168	Herpes simplex virus 1 infection	11/662	209/10759	0.74662	0.999928	0.884892	FADD/BID/NXF1/EIF2B2/IKBKB/EIF2B4/C5/IRF7/BOLA-DMB/LOC526769/OAS2	11
BP	GO:0071230	cellular response to amino acid stimulus	3/478	13/4436	0.157596	0.999983	0.999983	LAMTOR4/XBP1/LAMTOR2	3	Human Diseases	Infectious disease: parasitic	bta05143	African trypanosomiasis	2/662	43/10759	0.751688	0.999928	0.884892	THOP1/IL18	2
BP	GO:1902108	regulation of mitochondrial membrane permeability involved in apoptotic process	3/478	13/4436	0.157596	0.999983	0.999983	RHOT2/ACAA2/THEM4	3	Metabolism	Xenobiotics biodegradation and metabolism	bta00982	Drug metabolism - cytochrome P450	3/662	63/10759	0.753301	0.999928	0.884892	GSTK1/GSTO2/ALDH3B1	3
BP	GO:0045580	regulation of T cell differentiation	5/478	27/4436	0.158579	0.999983	0.999983	PRDX2/IRF1/XBP1/IL18/NFKBIZ	5	Organismal Systems	Endocrine system	bta04915	Estrogen signaling pathway	7/662	139/10759	0.759616	0.999928	0.884892	FKBP4/CALM3/KRT19/KRT33A/SHC2/NOS3/KRT42	7
BP	GO:0006081	cellular aldehyde metabolic process	4/478	20/4436	0.16165	0.999983	0.999983	HAGH/AKR1A1/SCNN1B/IDH2	4	Human Diseases	Cancer: specific types	bta05225	Hepatocellular carcinoma	9/662	176/10759	0.763004	0.999928	0.884892	SMARCB1/DDB2/APC2/SHC2/ACTL6B/SMARCD3/RPS6KB2/GSTO2/TGFB3	9
BP	GO:0031110	regulation of microtubule polymerization or depolymerization	4/478	20/4436	0.16165	0.999983	0.999983	FKBP4/DRG1/ARL2/SPEF1	4	Metabolism	Lipid metabolism	bta00591	Linoleic acid metabolism	2/662	44/10759	0.763006	0.999928	0.884892	PLA2G12A/PLA2G1B	2
BP	GO:0032760	positive regulation of tumor necrosis factor production	4/478	20/4436	0.16165	0.999983	0.999983	FADD/LY96/LEP/OAS2	4	Organismal Systems	Circulatory system	bta04261	Adrenergic signaling in cardiomyocytes	8/662	158/10759	0.764046	0.999928	0.884892	CALM3/KCNE1/KCNQ1/ADRA1D/CACNA1F/MYH6/MYL4/MYH7	8
BP	GO:0071887	leukocyte apoptotic process	4/478	20/4436	0.16165	0.999983	0.999983	FADD/NOC2L/RPS6/NFKBIZ	4	Human Diseases	Infectious disease: viral	bta05165	Human papillomavirus infection	19/662	354/10759	0.765479	0.999928	0.884892	ATP6V1E1/IRF1/FADD/TCIRG1/ATP6V1F/PSMC1/TBPL2/IKBKB/RFNG/NOTCH4/VWF/PARD6A/LAMB2/APC2/ATP6V1D/HES2/ITGA7/RPS6KB2/TNR	19
BP	GO:0097006	regulation of plasma lipoprotein particle levels	4/478	20/4436	0.16165	0.999983	0.999983	LPCAT3/EHD1/LIPC/ADIPOQ	4	Metabolism	Glycan biosynthesis and metabolism	bta00515	Mannose type O-glycan biosynthesis	1/662	23/10759	0.768261	0.999928	0.884892	B4GALT2	1
BP	GO:0007276	gamete generation	22/478	164/4436	0.162357	0.999983	0.999983	GPX4/CCDC42/VDAC3/KLC3/PAIP2/GTSF1/MEA1/DRC7/RPS6/PAFAH1B3/DPCD/GAMT/ZP3/ERCC1/TBC1D20/CCIN/IFT20/PRMT7/BSP1/BSP3/ROPN1/SPACDR	22	Genetic Information Processing	Folding, sorting and degradation	bta04141	Protein processing in endoplasmic reticulum	9/662	177/10759	0.76874	0.999928	0.884892	UBXN6/XBP1/NSFL1C/HSPBP1/UBE2J1/PREB/MAN1B1/MAP3K5/DNAJC5G	9
BP	GO:0006417	regulation of translation	14/478	98/4436	0.16521	0.999983	0.999983	EIF6/RPL38/TARBP2/MPV17L2/RPL26/RPUSD4/SHFL/PAIP2/EIF3D/METTL18/GAPDH/RACK1/OGFOD1/SARS1	14	Organismal Systems	Nervous system	bta04726	Serotonergic synapse	6/662	122/10759	0.769501	0.999928	0.884892	SLC6A4/TPH2/CACNA1F/HTR5A/CYP2D14/CYP2D43	6
BP	GO:0007017	microtubule-based process	25/478	190/4436	0.167008	0.999983	0.999983	UXT/CCDC42/DRC1/DCTN3/RHOT2/VDAC3/RSPH9/ENKD1/FKBP4/PSRC1/KLC3/AP3S2/NSFL1C/DRG1/DRC7/HSBP1/BORCS5/ARL2/DPCD/GAPDH/TBCE/ZPR1/SPEF1/NTMT1/ROPN1	25	Organismal Systems	Immune system	bta04650	Natural killer cell mediated cytotoxicity	8/662	160/10759	0.775969	0.999928	0.884892	BID/PTPN6/SHC2/TYROBP/LAT2/LOC526769/VAV2/LCK	8
BP	GO:1903037	regulation of leukocyte cell-cell adhesion	10/478	66/4436	0.167853	0.999983	0.999983	PRDX2/IRF1/FADD/XBP1/ZP3/IL18/NOS3/LEP/NFKBIZ/CD28	10	Genetic Information Processing	Chromosome	bta03082	ATP-dependent chromatin remodeling	6/662	123/10759	0.776191	0.999928	0.884892	H2AL3/DMAP1/SMARCB1/H2AL1Q/ACTL6B/SMARCD3	6
BP	GO:0006631	fatty acid metabolic process	15/478	107/4436	0.172614	0.999983	0.999983	GPX4/EIF6/FADS3/ACAA2/ECHS1/PTGR2/GCDH/PRKAG1/SIRT4/HADHB/THEM4/SLC27A1/PLIN5/LEP/ADIPOQ	15	Cellular Processes	Cell motility	bta04810	Regulation of actin cytoskeleton	12/662	233/10759	0.778448	0.999928	0.884892	ARPC5L/ARPC4/PPP1R12C/ARHGEF4/C5/MYL11/APC2/C8G/ITGA7/VAV2/C8A/CHRM1	12
BP	GO:0009117	nucleotide metabolic process	15/478	107/4436	0.172614	0.999983	0.999983	ADSL/NUDT16/MVK/ATP5F1D/ADA/ATP5PD/GUK1/NAXE/MDH1/FHIT/UQCC3/NAXD/NOS3/GUCA1A/HAAO	15	Metabolism	Amino acid metabolism	bta00310	Lysine degradation	3/662	66/10759	0.780823	0.999928	0.884892	ECHS1/GCDH/SUV39H1	3
BP	GO:0006694	steroid biosynthetic process	7/478	43/4436	0.174643	0.999983	0.999983	LPCAT3/HINT2/MVD/FDPS/CYB5R1/TM7SF2/HMGCS2	7	Environmental Information Processing	Signal transduction	bta04371	Apelin signaling pathway	7/662	143/10759	0.784694	0.999928	0.884892	RPS6/CALM3/PRKAG1/MYL4/RPS6KB2/NOS3/HDAC4	7
BP	GO:0002460	adaptive immune response based on somatic recombination of immune receptors built from immunoglobulin superfamily domains	9/478	59/4436	0.179316	0.999983	0.999983	FADD/ZP3/C5/IL18/ERCC1/MR1/NFKBIZ/C1QA/TMEM98	9	Human Diseases	Substance dependence	bta05030	Cocaine addiction	2/662	48/10759	0.803905	0.999928	0.884892	GRIN3B/GRIN3A	2
BP	GO:0003006	developmental process involved in reproduction	25/478	192/4436	0.180709	0.999983	0.999983	GPX4/CCDC42/VDAC3/KLC3/PAIP2/GTSF1/MEA1/DRC7/RPS6/EIF2B2/PAFAH1B3/DPCD/GAMT/EIF2B4/ZP3/KRT19/ERCC1/TBC1D20/CCIN/IFT20/PRMT7/BSP1/BSP3/ROPN1/SPACDR	25	Environmental Information Processing	Signaling molecules and interaction	bta04512	ECM-receptor interaction	4/662	89/10759	0.805689	0.999928	0.884892	VWF/LAMB2/ITGA7/TNR	4
BP	GO:0010906	regulation of glucose metabolic process	4/478	21/4436	0.183785	0.999983	0.999983	LCMT1/PGP/ZNF692/ADIPOQ	4	Human Diseases	Substance dependence	bta05031	Amphetamine addiction	3/662	69/10759	0.805764	0.999928	0.884892	CALM3/GRIN3B/GRIN3A	3
BP	GO:1901800	positive regulation of proteasomal protein catabolic process	4/478	21/4436	0.183785	0.999983	0.999983	DDRGK1/PSMC5/PSMC2/RACK1	4	Human Diseases	Cardiovascular disease	bta05418	Fluid shear stress and atherosclerosis	7/662	151/10759	0.828898	0.999928	0.884892	MAP2K6/CALM3/IKBKB/TXN2/MAP3K5/NOS3/GSTO2	7
BP	GO:1903557	positive regulation of tumor necrosis factor superfamily cytokine production	4/478	21/4436	0.183785	0.999983	0.999983	FADD/LY96/LEP/OAS2	4	Organismal Systems	Excretory system	bta04961	Endocrine and other factor-regulated calcium reabsorption	2/662	51/10759	0.830338	0.999928	0.884892	CLTA/AP2S1	2
BP	GO:0032946	positive regulation of mononuclear cell proliferation	6/478	36/4436	0.185416	0.999983	0.999983	FADD/CD320/ZP3/IL18/LEP/CD28	6	Cellular Processes	Cellular community - eukaryotes	bta04520	Adherens junction	4/662	93/10759	0.832175	0.999928	0.884892	CCM2/ACP1/MYL11/PTPN6	4
BP	GO:0050671	positive regulation of lymphocyte proliferation	6/478	36/4436	0.185416	0.999983	0.999983	FADD/CD320/ZP3/IL18/LEP/CD28	6	Environmental Information Processing	Signaling molecules and interaction	bta04514	Cell adhesion molecule (CAM) interaction	8/662	171/10759	0.833742	0.999928	0.884892	MADCAM1/CLDN18/CDH15/SLITRK6/BOLA-DMB/CD2/CLDN5/CD28	8
BP	GO:0001776	leukocyte homeostasis	3/478	14/4436	0.185449	0.999983	0.999983	PRDX2/FADD/RPS6	3	Organismal Systems	Development and regeneration	bta04380	Osteoclast differentiation	7/662	152/10759	0.833885	0.999928	0.884892	FHL2/MAP2K6/LOC100852077/IKBKB/NFKB2/TYROBP/LCK	7
BP	GO:0006405	RNA export from nucleus	3/478	14/4436	0.185449	0.999983	0.999983	NXF1/SEM1/DDX39B	3	Organismal Systems	Endocrine system	bta04914	Progesterone-mediated oocyte maturation	4/662	94/10759	0.838306	0.999928	0.884892	MAD2L2/FZR1/MAD1L1/ANAPC2	4
BP	GO:0010833	telomere maintenance via telomere lengthening	3/478	14/4436	0.185449	0.999983	0.999983	NHP2/CCT3/WRAP53	3	Environmental Information Processing	Signal transduction	bta04022	cGMP-PKG signaling pathway	8/662	172/10759	0.83836	0.999928	0.884892	VDAC3/CALM3/ADRA1D/CACNA1F/MYH6/ADORA1/NOS3/MYH7	8
BP	GO:0015695	organic cation transport	3/478	14/4436	0.185449	0.999983	0.999983	SLC25A19/SLC44A4/SLC29A3	3			bta04981	Folate transport and metabolism	2/662	52/10759	0.838409	0.999928	0.884892	MTHFS/SLC19A1	2
BP	GO:0018208	peptidyl-proline modification	3/478	14/4436	0.185449	0.999983	0.999983	PIN1/PPIB/NTMT1	3	Human Diseases	Immune disease	bta05330	Allograft rejection	2/662	52/10759	0.838409	0.999928	0.884892	BOLA-DMB/CD28	2
BP	GO:0031341	regulation of cell killing	3/478	14/4436	0.185449	0.999983	0.999983	FADD/MR1/LEP	3	Environmental Information Processing	Signal transduction	bta04668	TNF signaling pathway	6/662	134/10759	0.840371	0.999928	0.884892	IRF1/FADD/MAP2K6/IKBKB/RHBDF1/MAP3K5	6
BP	GO:0033209	tumor necrosis factor-mediated signaling pathway	3/478	14/4436	0.185449	0.999983	0.999983	SHARPIN/CLDN18/ADIPOQ	3	Metabolism	Glycan biosynthesis and metabolism	bta00601	Glycosphingolipid biosynthesis - lacto and neolacto series	1/662	29/10759	0.841833	0.999928	0.884892	B4GALT2	1
BP	GO:0044788	modulation by host of viral process	3/478	14/4436	0.185449	0.999983	0.999983	DDX56/PPIB/TBC1D20	3	Environmental Information Processing	Signaling molecules and interaction	bta04061	Viral protein interaction with cytokine and cytokine receptor	4/662	95/10759	0.844249	0.999928	0.884892	IL18/IL34/LOC508933/CCR1	4
BP	GO:1901799	negative regulation of proteasomal protein catabolic process	3/478	14/4436	0.185449	0.999983	0.999983	ALAD/PSMF1/FHIT	3	Human Diseases	Drug resistance: antineoplastic	bta01523	Antifolate resistance	2/662	53/10759	0.846132	0.999928	0.884892	IKBKB/SLC19A1	2
BP	GO:0044283	small molecule biosynthetic process	23/478	176/4436	0.188199	0.999983	0.999983	EIF6/ASL/FADS3/MDH2/LPCAT3/ADA/COQ6/MVD/FDPS/ASNS/GAMT/COQ4/AKR1A1/PRKAG1/PGP/ZNF692/SLC25A19/COQ3/TM7SF2/HMGCS2/LEP/HAAO/ADIPOQ	23	Organismal Systems	Endocrine system	bta04925	Aldosterone synthesis and secretion	4/662	96/10759	0.850008	0.999928	0.884892	CALM3/ORAI1/CACNA1F/PRKD2	4
BP	GO:0019637	organophosphate metabolic process	28/478	219/4436	0.189722	0.999983	0.999983	ADSL/NUDT16/LPCAT3/PHB2/MVK/ATP5F1D/ADA/ATP5PD/BPNT1/HK1/PIGC/FDPS/GUK1/NAXE/MDH1/FHIT/UQCC3/THTPA/AKR1A1/PGP/GGPS1/PI4KA/SLC25A19/NAXD/NOS3/GUCA1A/HAAO/PLA2G1B	28	Metabolism	Carbohydrate metabolism	bta00053	Ascorbate and aldarate metabolism	1/662	30/10759	0.851591	0.999928	0.884892	AKR1A1	1
BP	GO:0002706	regulation of lymphocyte mediated immunity	5/478	29/4436	0.196397	0.999983	0.999983	FADD/ZP3/IL18/MR1/LEP	5	Human Diseases	Endocrine and metabolic disease	bta04940	Type I diabetes mellitus	2/662	54/10759	0.853517	0.999928	0.884892	BOLA-DMB/CD28	2
BP	GO:0009064	glutamine family amino acid metabolic process	5/478	29/4436	0.196397	0.999983	0.999983	ASL/ASNS/PRODH/SIRT4/NOS3	5	Genetic Information Processing	Folding, sorting and degradation	bta03060	Protein export	1/662	31/10759	0.860748	0.999928	0.884892	SRP68	1
BP	GO:0042102	positive regulation of T cell proliferation	5/478	29/4436	0.196397	0.999983	0.999983	FADD/ZP3/IL18/LEP/CD28	5	Organismal Systems	Immune system	bta04666	Fc gamma R-mediated phagocytosis	4/662	98/10759	0.860985	0.999928	0.884892	ARPC5L/ARPC4/RPS6KB2/VAV2	4
BP	GO:0006753	nucleoside phosphate metabolic process	15/478	110/4436	0.201163	0.999983	0.999983	ADSL/NUDT16/MVK/ATP5F1D/ADA/ATP5PD/GUK1/NAXE/MDH1/FHIT/UQCC3/NAXD/NOS3/GUCA1A/HAAO	15	Human Diseases	Infectious disease: parasitic	bta05146	Amoebiasis	5/662	119/10759	0.864087	0.999928	0.884892	LAMB2/C8G/LOC505658/C8A/TGFB3	5
BP	GO:0002757	immune response-activating signaling pathway	11/478	77/4436	0.202271	0.999983	0.999983	TMEM126A/ECSIT/WDFY1/IRF1/PHPT1/NAGK/EIF2B2/EIF2B4/TYROBP/LY96/NFKBIZ	11	Human Diseases	Infectious disease: viral	bta05162	Measles	7/662	159/10759	0.865634	0.999928	0.884892	FADD/BID/IKBKB/RACK1/IRF7/CD28/OAS2	7
BP	GO:0042129	regulation of T cell proliferation	6/478	37/4436	0.202655	0.999983	0.999983	IRF1/FADD/ZP3/IL18/LEP/CD28	6	Human Diseases	Cancer: specific types	bta05214	Glioma	3/662	78/10759	0.866643	0.999928	0.884892	CALM3/DDB2/SHC2	3
BP	GO:0044092	negative regulation of molecular function	10/478	69/4436	0.204254	0.999983	0.999983	ATP5IF1/ITGB1BP1/GTF2F1/MT3/MAD2L2/BRMS1/PRKRIP1/ARL2/PLIN5/ADIPOQ	10	Human Diseases	Infectious disease: parasitic	bta05140	Leishmaniasis	3/662	79/10759	0.872248	0.999928	0.884892	PTPN6/BOLA-DMB/TGFB3	3
BP	GO:0050870	positive regulation of T cell activation	7/478	45/4436	0.20546	0.999983	0.999983	FADD/XBP1/ZP3/IL18/LEP/NFKBIZ/CD28	7	Genetic Information Processing	Folding, sorting and degradation	bta04120	Ubiquitin mediated proteolysis	7/662	161/10759	0.873735	0.999928	0.884892	UBE2F/FZR1/ANAPC2/UBOX5/DDB2/UBE2J1/ERCC8	7
BP	GO:0002699	positive regulation of immune effector process	8/478	53/4436	0.206209	0.999983	0.999983	PHB2/FADD/MZB1/XBP1/ZP3/IL18/MR1/NFKBIZ	8	Environmental Information Processing	Signal transduction	bta04340	Hedgehog signaling pathway	2/662	57/10759	0.873774	0.999928	0.884892	HHATL/SCUBE2	2
BP	GO:0072522	purine-containing compound biosynthetic process	8/478	53/4436	0.206209	0.999983	0.999983	ADSL/ATP5F1D/ADA/ATP5PD/UQCC3/NOS3/GUCA1A/HAAO	8	Human Diseases	Infectious disease: viral	bta05166	Human T-cell leukemia virus 1 infection	11/662	238/10759	0.873914	0.999928	0.884892	VDAC3/MAD1L1/FDPS/TBPL2/IKBKB/NFKB2/ANAPC2/BOLA-DMB/TGFB3/TNFRSF13C/LCK	11
BP	GO:0006275	regulation of DNA replication	4/478	22/4436	0.206835	0.999983	0.999983	SSBP1/RFC3/RFC2/ENDOG	4	Organismal Systems	Development and regeneration	bta04360	Axon guidance	8/662	181/10759	0.875501	0.999928	0.884892	RHOD/RGS3/PARD6A/NGEF/LOC526769/SEMA3F/FES/EFNA4	8
BP	GO:0007272	ensheathment of neurons	4/478	22/4436	0.206835	0.999983	0.999983	EIF2B2/ZPR1/EIF2B4/TMEM98	4	Metabolism	Lipid metabolism	bta00140	Steroid hormone biosynthesis	3/662	80/10759	0.877643	0.999928	0.884892	HSD17B1/CYP2D14/CYP2D43	3
BP	GO:0008366	axon ensheathment	4/478	22/4436	0.206835	0.999983	0.999983	EIF2B2/ZPR1/EIF2B4/TMEM98	4	Metabolism	Xenobiotics biodegradation and metabolism	bta00983	Drug metabolism - other enzymes	3/662	80/10759	0.877643	0.999928	0.884892	UCK2/CDA/GSTO2	3
BP	GO:0042552	myelination	4/478	22/4436	0.206835	0.999983	0.999983	EIF2B2/ZPR1/EIF2B4/TMEM98	4	Organismal Systems	Endocrine system	bta04919	Thyroid hormone signaling pathway	5/662	122/10759	0.877814	0.999928	0.884892	NOTCH4/MED27/MYH6/PFKM/MYH7	5
BP	GO:0050851	antigen receptor-mediated signaling pathway	4/478	22/4436	0.206835	0.999983	0.999983	PHPT1/EIF2B2/EIF2B4/NFKBIZ	4	Human Diseases	Infectious disease: parasitic	bta05144	Malaria	2/662	58/10759	0.879931	0.999928	0.884892	IL18/TGFB3	2
BP	GO:0090559	regulation of membrane permeability	4/478	22/4436	0.206835	0.999983	0.999983	RHOT2/ACAA2/TMIGD1/THEM4	4	Organismal Systems	Immune system	bta04620	Toll-like receptor signaling pathway	5/662	123/10759	0.88212	0.999928	0.884892	FADD/MAP2K6/IKBKB/IRF7/LY96	5
BP	GO:1903052	positive regulation of proteolysis involved in protein catabolic process	4/478	22/4436	0.206835	0.999983	0.999983	DDRGK1/PSMC5/PSMC2/RACK1	4	Human Diseases	Infectious disease: viral	bta05161	Hepatitis B	8/662	183/10759	0.882728	0.999928	0.884892	VDAC3/FADD/BID/MAP2K6/IKBKB/DDB2/IRF7/TGFB3	8
BP	GO:1905954	positive regulation of lipid localization	4/478	22/4436	0.206835	0.999983	0.999983	LPCAT3/EHD1/PLIN5/ADIPOQ	4	Human Diseases	Cardiovascular disease	bta05417	Lipid and atherosclerosis	11/662	242/10759	0.886554	0.999928	0.884892	XBP1/BID/MAP2K6/CALM3/IKBKB/IRF7/IL18/LY96/MAP3K5/NOS3/VAV2	11
BP	GO:0001541	ovarian follicle development	3/478	15/4436	0.214454	0.999983	0.999983	EIF2B2/EIF2B4/ZP3	3	Human Diseases	Drug resistance: antineoplastic	bta01521	EGFR tyrosine kinase inhibitor resistance	3/662	82/10759	0.887832	0.999928	0.884892	RPS6/SHC2/RPS6KB2	3
BP	GO:0002639	positive regulation of immunoglobulin production	3/478	15/4436	0.214454	0.999983	0.999983	PHB2/MZB1/XBP1	3	Genetic Information Processing	Translation	bta03013	Nucleocytoplasmic transport	5/662	125/10759	0.890344	0.999928	0.884892	SNUPN/IPO4/NXF1/DDX39B/THOC5	5
BP	GO:0006469	negative regulation of protein kinase activity	3/478	15/4436	0.214454	0.999983	0.999983	ITGB1BP1/PRKRIP1/ADIPOQ	3	Human Diseases	Immune disease	bta05332	Graft-versus-host disease	2/662	60/10759	0.891422	0.999928	0.884892	BOLA-DMB/CD28	2
BP	GO:0015844	monoamine transport	3/478	15/4436	0.214454	0.999983	0.999983	SLC6A4/SLC29A3/CARTPT	3	Genetic Information Processing	Chromosome	bta03083	Polycomb repressive complex	3/662	83/10759	0.892636	0.999928	0.884892	WDR5/CBX8/RING1	3
BP	GO:0033013	tetrapyrrole metabolic process	3/478	15/4436	0.214454	0.999983	0.999983	ALAD/ATP5IF1/MMACHC	3	Organismal Systems	Aging	bta04213	Longevity regulating pathway - multiple species	2/662	61/10759	0.896777	0.999928	0.884892	PRKAG1/RPS6KB2	2
BP	GO:0033673	negative regulation of kinase activity	3/478	15/4436	0.214454	0.999983	0.999983	ITGB1BP1/PRKRIP1/ADIPOQ	3	Organismal Systems	Endocrine system	bta04917	Prolactin signaling pathway	3/662	85/10759	0.901695	0.999928	0.884892	IRF1/GALT/SHC2	3
BP	GO:0034620	cellular response to unfolded protein	3/478	15/4436	0.214454	0.999983	0.999983	DDRGK1/XBP1/HSF1	3	Human Diseases	Immune disease	bta05310	Asthma	1/662	37/10759	0.904986	0.999928	0.884892	BOLA-DMB	1
BP	GO:0043547	positive regulation of GTPase activity	3/478	15/4436	0.214454	0.999983	0.999983	RGS10/RACK1/TBC1D2	3	Organismal Systems	Digestive system	bta04978	Mineral absorption	2/662	63/10759	0.906757	0.999928	0.884892	SLC9A3/SLC34A1	2
BP	GO:0045582	positive regulation of T cell differentiation	3/478	15/4436	0.214454	0.999983	0.999983	XBP1/IL18/NFKBIZ	3	Human Diseases	Cancer: specific types	bta05217	Basal cell carcinoma	2/662	63/10759	0.906757	0.999928	0.884892	DDB2/APC2	2
BP	GO:0071229	cellular response to acid chemical	3/478	15/4436	0.214454	0.999983	0.999983	LAMTOR4/XBP1/LAMTOR2	3	Human Diseases	Cancer: specific types	bta05224	Breast cancer	6/662	151/10759	0.909538	0.999928	0.884892	NOTCH4/NFKB2/DDB2/APC2/SHC2/RPS6KB2	6
BP	GO:0071479	cellular response to ionizing radiation	3/478	15/4436	0.214454	0.999983	0.999983	RPL26/GTF2H5/HSF1	3	Human Diseases	Cancer: specific types	bta05226	Gastric cancer	6/662	154/10759	0.918588	0.999928	0.884892	MLH1/DDB2/APC2/SHC2/RPS6KB2/TGFB3	6
BP	GO:2001251	negative regulation of chromosome organization	3/478	15/4436	0.214454	0.999983	0.999983	LCMT1/NAA10/ERCC1	3	Organismal Systems	Endocrine system	bta04927	Cortisol synthesis and secretion	2/662	66/10759	0.920048	0.999928	0.884892	ORAI1/CACNA1F	2
BP	GO:0010565	regulation of cellular ketone metabolic process	5/478	30/4436	0.216375	0.999983	0.999983	EIF6/SIRT4/PLIN5/LEP/ADIPOQ	5	Human Diseases	Cancer: overview	bta05204	Chemical carcinogenesis - DNA adducts	2/662	66/10759	0.920048	0.999928	0.884892	GSTK1/GSTO2	2
BP	GO:0016064	immunoglobulin mediated immune response	5/478	30/4436	0.216375	0.999983	0.999983	ZP3/C5/ERCC1/NFKBIZ/C1QA	5	Organismal Systems	Aging	bta04211	Longevity regulating pathway	3/662	90/10759	0.921398	0.999928	0.884892	PRKAG1/RPS6KB2/ADIPOQ	3
BP	GO:0032640	tumor necrosis factor production	5/478	30/4436	0.216375	0.999983	0.999983	FADD/LY96/LEP/OAS2/ADIPOQ	5	Organismal Systems	Endocrine system	bta04921	Oxytocin signaling pathway	6/662	156/10759	0.924174	0.999928	0.884892	PPP1R12C/CALM3/MYL6B/PRKAG1/CACNA1F/NOS3	6
BP	GO:0032680	regulation of tumor necrosis factor production	5/478	30/4436	0.216375	0.999983	0.999983	FADD/LY96/LEP/OAS2/ADIPOQ	5	Organismal Systems	Immune system	bta04659	Th17 cell differentiation	4/662	114/10759	0.926467	0.999928	0.884892	IKBKB/BOLA-DMB/IL17F/LCK	4
BP	GO:0046364	monosaccharide biosynthetic process	5/478	30/4436	0.216375	0.999983	0.999983	MDH2/AKR1A1/PGP/ZNF692/ADIPOQ	5			bta04518	Integrin signaling	6/662	157/10759	0.926839	0.999928	0.884892	MADCAM1/ICAM4/VWF/LAMB2/ITGA7/TNR	6
BP	GO:0062013	positive regulation of small molecule metabolic process	5/478	30/4436	0.216375	0.999983	0.999983	PLIN5/NOS3/LEP/GUCA1A/ADIPOQ	5	Human Diseases	Infectious disease: viral	bta05160	Hepatitis C	7/662	179/10759	0.929937	0.999928	0.884892	FADD/BID/IKBKB/IRF7/CLDN18/CLDN5/OAS2	7
BP	GO:0010608	post-transcriptional regulation of gene expression	16/478	120/4436	0.216936	0.999983	0.999983	EIF6/RPL38/TARBP2/MPV17L2/RPL26/RPUSD4/SHFL/PAIP2/TBRG4/EIF3D/METTL18/DXO/GAPDH/RACK1/OGFOD1/SARS1	16	Human Diseases	Cancer: specific types	bta05216	Thyroid cancer	1/662	42/10759	0.930917	0.999928	0.884892	DDB2	1
BP	GO:0051336	regulation of hydrolase activity	10/478	70/4436	0.217081	0.999983	0.999983	FAM162A/ATP5IF1/RGS10/PHB2/ITGB1BP1/ARL2/RCN3/RACK1/TBC1D2/PLIN5	10	Organismal Systems	Endocrine system	bta04912	GnRH signaling pathway	3/662	93/10759	0.931417	0.999928	0.884892	MAP2K6/CALM3/CACNA1F	3
BP	GO:0006397	mRNA processing	18/478	137/4436	0.217458	0.999983	0.999983	SNRNP25/CTNNBL1/RPUSD4/ZMAT5/TBRG4/PRKRIP1/TSSC4/DDX39B/ZPR1/TUT1/YJU2B/LSM3/SCNM1/HSF1/THOC5/RBMXL2/RBM48/PRMT7	18	Human Diseases	Cancer: specific types	bta05221	Acute myeloid leukemia	2/662	69/10759	0.931542	0.999928	0.884892	IKBKB/RPS6KB2	2
BP	GO:0010720	positive regulation of cell development	9/478	62/4436	0.219396	0.999983	0.999983	FADD/XBP1/IL18/BSP1/IL34/NFKBIZ/CLDN5/BSP3/ADIPOQ	9	Human Diseases	Immune disease	bta05320	Autoimmune thyroid disease	2/662	69/10759	0.931542	0.999928	0.884892	BOLA-DMB/CD28	2
BP	GO:1903008	organelle disassembly	6/478	38/4436	0.220449	0.999983	0.999983	DDRGK1/PHB2/ARFIP2/UFC1/MRRF/ATG4B	6			bta04082	Neuroactive ligand signaling	8/662	201/10759	0.933375	0.999928	0.884892	SLC6A4/GRIN3B/P2RX4/ADRA1D/HTR5A/ADORA1/GRIN3A/CHRM1	8
BP	GO:0006399	tRNA metabolic process	8/478	54/4436	0.221027	0.999983	0.999983	RPUSD4/POP5/QARS1/GON7/RARS1/SARS2/SARS1/PRORSD1	8	Human Diseases	Drug resistance: antineoplastic	bta01522	Endocrine resistance	3/662	95/10759	0.937429	0.999928	0.884892	NOTCH4/SHC2/RPS6KB2	3
BP	GO:0022618	protein-RNA complex assembly	8/478	54/4436	0.221027	0.999983	0.999983	RPL38/TARBP2/EIF3G/RRS1/EIF3D/TSSC4/DDX39B/PRMT7	8	Environmental Information Processing	Membrane transport	bta02010	ABC transporters	2/662	71/10759	0.938316	0.999928	0.884892	ABCG8/ABCD1	2
BP	GO:0051054	positive regulation of DNA metabolic process	8/478	54/4436	0.221027	0.999983	0.999983	SSBP1/RFC3/CCT3/WRAP53/ERCC1/RFC2/ERCC8/ENDOG	8	Organismal Systems	Immune system	bta04664	Fc epsilon RI signaling pathway	2/662	71/10759	0.938316	0.999928	0.884892	MAP2K6/VAV2	2
BP	GO:0010562	positive regulation of phosphorus metabolic process	15/478	112/4436	0.221339	0.999983	0.999983	DDRGK1/PHB2/ITGB1BP1/MT3/MAD2L2/MLST8/PIN1/RACK1/IL18/IL34/CARTPT/NOS3/LEP/GUCA1A/ADIPOQ	15	Cellular Processes	Cellular community - eukaryotes	bta04510	Focal adhesion	8/662	204/10759	0.939639	0.999928	0.884892	PPP1R12C/VWF/MYL11/LAMB2/SHC2/ITGA7/VAV2/TNR	8
BP	GO:0034248	regulation of amide metabolic process	15/478	112/4436	0.221339	0.999983	0.999983	EIF6/RPL38/TARBP2/MPV17L2/RPL26/RPUSD4/SHFL/PAIP2/EIF3D/METTL18/GAPDH/PIN1/RACK1/OGFOD1/SARS1	15	Metabolism	Metabolism of cofactors and vitamins	bta00830	Retinol metabolism	2/662	72/10759	0.94146	0.999928	0.884892	CYP26C1/SDR16C5	2
BP	GO:0045937	positive regulation of phosphate metabolic process	15/478	112/4436	0.221339	0.999983	0.999983	DDRGK1/PHB2/ITGB1BP1/MT3/MAD2L2/MLST8/PIN1/RACK1/IL18/IL34/CARTPT/NOS3/LEP/GUCA1A/ADIPOQ	15	Organismal Systems	Digestive system	bta04973	Carbohydrate digestion and absorption	1/662	45/10759	0.942945	0.999928	0.884892	HK1	1
BP	GO:0019221	cytokine-mediated signaling pathway	12/478	87/4436	0.222895	0.999983	0.999983	IRF1/FADD/MT3/SHARPIN/IL18/CLDN18/IL34/LEP/NFKBIZ/CASP4/OAS2/ADIPOQ	12	Organismal Systems	Immune system	bta04658	Th1 and Th2 cell differentiation	3/662	97/10759	0.942951	0.999928	0.884892	IKBKB/BOLA-DMB/LCK	3
BP	GO:0050778	positive regulation of immune response	18/478	138/4436	0.226761	0.999983	0.999983	TMEM126A/ECSIT/WDFY1/IRF1/PHPT1/NAGK/FADD/XBP1/EIF2B2/EIF2B4/ZP3/C5/IL18/MR1/TYROBP/LY96/NFKBIZ/C1QA	18	Cellular Processes	Cell growth and death	bta04110	Cell cycle	6/662	164/10759	0.943289	0.999928	0.884892	MAD2L2/FZR1/MAD1L1/ANAPC2/ZBTB17/TGFB3	6
BP	GO:0090407	organophosphate biosynthetic process	16/478	121/4436	0.226876	0.999983	0.999983	ADSL/MVK/ATP5F1D/ADA/ATP5PD/BPNT1/PIGC/FDPS/UQCC3/AKR1A1/GGPS1/PI4KA/SLC25A19/NOS3/GUCA1A/HAAO	16	Human Diseases	Infectious disease: parasitic	bta05142	Chagas disease	4/662	121/10759	0.945141	0.999928	0.884892	FADD/IKBKB/C1QA/TGFB3	4
[truncated: 2,658 more rows]

## Sheet: Supplementary Table S5
Enrichment results of differentially Down-regulated genes in GO										Enrichment results of differentially Down-regulated genes in KEGG
[truncated: 1,568 more rows]
